# Supplementary material for: Crystal structure of chlorido­(2-{[2-(4-chloro­phen­yl)hydrazin-1-yl­idene-κN 1](phen­yl)meth­yl}pyridine-κN)(η5-penta­methyl­cyclo­penta­dien­yl)iridium(III) tetra­phenyl­borate
Source: Acta Crystallogr E Crystallogr Commun. 2015 Feb 18;71(Pt 3):m65–6. doi: 10.1107/S2056989015003023 (PMC4350695; doi:10.1107/S2056989015003023)
Supplement: Supplementary file 1 [file e-71-00m65-sup1.cif]

##############################################################################
#                                                                            #
# This CIF contains the data in a paper accepted for publication in          #
# Acta Crystallographica Section E. It conforms to the requirements of       #
# Notes for Authors for Acta Crystallographica Section E, and has been       #
# peer reviewed under the auspices of the IUCr Commission on Journals.       #
#                                                                            #
# Full details of the Crystallographic Information File format               #
# are given in the paper "The Crystallographic Information File (CIF):       #
# a New Standard Archive File for Crystallography" by S. R. Hall, F. H.      #
# Allen and I. D. Brown [Acta Cryst. (1991), A47, 655-685].                  #
#                                                                            #
# The current version of the core CIF dictionary is obtainable from          #
# ftp://ftp.iucr.org/pub/cif_core.dic.                                       #
#                                                                            #
# Software is freely available for graphical display of the structure(s)     #
# in this CIF. For information consult the CIF software page                 #
# http://www.iucr.org/resources/cif/software.                                #
#                                                                            #
# This file may be used for bona fide research purposes within the           #
# scientific community so long as proper attribution is given to the journal # 
# article from which it was obtained.                                        #
#                                                                            #
##############################################################################
data_I
_database_code_depnum_ccdc_archive 'CCDC 1048992'
_audit_creation_method     SHELXL-97
_chemical_name_systematic
;
Chlorido(2-{[2-(4-chlorophenyl)hydrazin-1-ylidene-\k<i>N</i>^1^](phenyl)methyl}
pyridine-\k<i>N</i>)(\h^5^-pentamethylcyclopentadienyl)iridium(III)
tetraphenylborate
;
_chemical_name_common     ?
_chemical_formula_moiety     'C28 H29 Cl2 Ir N3 +, C24 H20 B -'
_chemical_formula_sum     'C52 H49 B Cl2 Ir N3'
_chemical_formula_iupac     '[Ir (C10 H15) Cl (C18 H14 Cl N3)] (C24 H20 B)'
_chemical_formula_weight     989.85
_chemical_melting_point     ?
_symmetry_cell_setting     triclinic
_symmetry_space_group_name_H-M     'P -1'
_symmetry_space_group_name_Hall     '-P 1'
loop_
    _symmetry_equiv_pos_as_xyz
    'x, y, z'
    '-x, -y, -z'
_cell_length_a     8.9597(4)
_cell_length_b     12.5586(6)
_cell_length_c     20.0796(9)
_cell_angle_alpha     98.228(4)
_cell_angle_beta     95.860(4)
_cell_angle_gamma     97.183(4)
_cell_volume     2201.95(17)
_cell_formula_units_Z     2
_cell_measurement_reflns_used     8000
_cell_measurement_theta_min     1.90
_cell_measurement_theta_max     28.85
_cell_measurement_temperature     173(2)
_exptl_crystal_description     block
_exptl_crystal_colour     red
_exptl_crystal_size_max     0.23
_exptl_crystal_size_mid     0.19
_exptl_crystal_size_min     0.18
_exptl_crystal_density_diffrn     1.493
_exptl_crystal_density_meas     ?
_exptl_crystal_density_method     'not measured'
_exptl_crystal_F_000     996
_exptl_absorpt_coefficient_mu     3.193
_exptl_absorpt_correction_type     empirical
_exptl_absorpt_process_details
;
(<i>DIFABS</i>; Walker & Stuart, 1983)
;
_exptl_absorpt_correction_T_min     0.261
_exptl_absorpt_correction_T_max     0.715
_exptl_special_details
;
A crystal was mounted at 173 K on a Stoe Image Plate Diffraction System (Stoe &
Cie, 2000) using Mo <i>K</i>\a graphite monochromated radiation. Image plate
distance 100 mm, \f oscillation scans 0 - 180\%, step \D\f = 1.2\%, 5 minutes
per frame.
;
_diffrn_ambient_temperature     173(2)
_diffrn_radiation_type     MoK\a
_diffrn_radiation_wavelength     0.71073
_diffrn_radiation_source     'fine-focus sealed tube'
_diffrn_radiation_monochromator     graphite
_diffrn_measurement_device_type     'Stoe IPDS'
_diffrn_measurement_method     'phi oscillation'
_diffrn_detector_area_resol_mean     ?
_diffrn_reflns_number     43057
_diffrn_reflns_av_R_equivalents     0.0670
_diffrn_reflns_av_sigmaI/netI     0.0495
_diffrn_reflns_theta_min     1.66
_diffrn_reflns_theta_max     29.19
_diffrn_reflns_theta_full     29.19
_diffrn_measured_fraction_theta_max     0.998
_diffrn_measured_fraction_theta_full     0.998
_diffrn_reflns_limit_h_min     -12
_diffrn_reflns_limit_h_max     11
_diffrn_reflns_limit_k_min     -17
_diffrn_reflns_limit_k_max     17
_diffrn_reflns_limit_l_min     -27
_diffrn_reflns_limit_l_max     27
_diffrn_standards_number     0
_diffrn_standards_interval_count     ?
_diffrn_standards_interval_time     0
_diffrn_standards_decay_%     0
_refine_special_details
;
Refinement of <i>F</i>^2^ against ALL reflections. The weighted <i>R</i>-factor
<i>wR</i> and goodness of fit <i>S</i> are based on <i>F</i>^2^, conventional
<i>R</i>-factors <i>R</i> are based on <i>F</i>, with <i>F</i> set to zero for
negative <i>F</i>^2^. The threshold expression of <i>F</i>^2^ >
\s(<i>F</i>^2^) is used only for calculating <i>R</i>-factors(gt) <i>etc</i>.
and is not relevant to the choice of reflections for refinement.
<i>R</i>-factors based on <i>F</i>^2^ are statistically about twice as large
as those based on <i>F</i>, and <i>R</i>- factors based on ALL data will be
even larger.
;
_reflns_number_total     11895
_reflns_number_gt     10423
_reflns_threshold_expression     I>2sigma(I)
_refine_ls_structure_factor_coef     Fsqd
_refine_ls_matrix_type     full
_refine_ls_R_factor_all     0.0319
_refine_ls_R_factor_gt     0.0258
_refine_ls_wR_factor_gt     0.0572
_refine_ls_wR_factor_ref     0.0583
_refine_ls_goodness_of_fit_ref     0.950
_refine_ls_restrained_S_all     0.950
_refine_ls_number_reflns     11895
_refine_ls_number_parameters     541
_refine_ls_number_restraints     0
_refine_ls_hydrogen_treatment     mixed
_refine_ls_weighting_scheme     calc
_refine_ls_weighting_details
                 'calc w=1/[\s^2^(Fo^2^)+(0.0305P)^2^] where P=(Fo^2^+2Fc^2^)/3'
_atom_sites_solution_hydrogens     geom
_atom_sites_solution_primary     direct
_atom_sites_solution_secondary     difmap
_refine_ls_shift/su_max     0.002
_refine_ls_shift/su_mean     0.000
_refine_diff_density_max     1.584
_refine_diff_density_min     -1.543
_refine_ls_extinction_method     none
_refine_ls_extinction_coef     ?
loop_
    _atom_type_symbol
    _atom_type_description
    _atom_type_scat_dispersion_real
    _atom_type_scat_dispersion_imag
    _atom_type_scat_source
    'C' 'C' 0.0033 0.0016
                         'International Tables Vol C Tables 4.2.6.8 and 6.1.1.4'
    'H' 'H' 0.0000 0.0000
                         'International Tables Vol C Tables 4.2.6.8 and 6.1.1.4'
    'B' 'B' 0.0013 0.0007
                         'International Tables Vol C Tables 4.2.6.8 and 6.1.1.4'
    'Cl' 'Cl' 0.1484 0.1585
                         'International Tables Vol C Tables 4.2.6.8 and 6.1.1.4'
    'N' 'N' 0.0061 0.0033
                         'International Tables Vol C Tables 4.2.6.8 and 6.1.1.4'
    'Ir' 'Ir' -1.4442 7.9887
                         'International Tables Vol C Tables 4.2.6.8 and 6.1.1.4'
_computing_data_collection
;
IPDS EXPOSE (Stoe & Cie, 2000)
;
_computing_cell_refinement
;
IPDS CELL (Stoe & Cie, 2000)
;
_computing_data_reduction
;
IPDS INTEGRATE (Stoe & Cie, 2000)
;
_computing_structure_solution
;
SHELXS97 (Sheldrick, 2008)
;
_computing_structure_refinement
;
SHELXL97 (Sheldrick, 2008)
;
_computing_molecular_graphics
;
ORTEP-32 for Windows (Farrugia, 2012)
;
_computing_publication_material
;
SHELXL97 (Sheldrick, 2008)
;
loop_
    _atom_site_type_symbol
    _atom_site_label
    _atom_site_fract_x
    _atom_site_fract_y
    _atom_site_fract_z
    _atom_site_U_iso_or_equiv
    _atom_site_adp_type
    _atom_site_calc_flag
    _atom_site_refinement_flags
    _atom_site_occupancy
    _atom_site_symmetry_multiplicity
    _atom_site_disorder_assembly
    _atom_site_disorder_group
    C C29 0.3816(3) 0.68256(18) 0.26342(12) 0.0194(5) Uani d . 1 1 . .
    C C30 0.2854(3) 0.6179(2) 0.20884(13) 0.0246(5) Uani d . 1 1 . .
    H H30 0.1834 0.6003 0.2136 0.029 Uiso calc R 1 1 . .
    C C31 0.3370(4) 0.5790(2) 0.14788(14) 0.0307(6) Uani d . 1 1 . .
    H H31 0.2698 0.5359 0.1132 0.037 Uiso calc R 1 1 . .
    C C32 0.4876(4) 0.6044(2) 0.13898(14) 0.0322(6) Uani d . 1 1 . .
    H H32 0.5220 0.5792 0.0983 0.039 Uiso calc R 1 1 . .
    C C33 0.5866(3) 0.6679(2) 0.19136(15) 0.0291(6) Uani d . 1 1 . .
    H H33 0.6882 0.6854 0.1860 0.035 Uiso calc R 1 1 . .
    C C34 0.5338(3) 0.7053(2) 0.25201(14) 0.0231(5) Uani d . 1 1 . .
    H H34 0.6024 0.7474 0.2866 0.028 Uiso calc R 1 1 . .
    C C41 0.4432(3) 0.75292(19) 0.39947(13) 0.0193(4) Uani d . 1 1 . .
    C C46 0.5465(3) 0.6782(2) 0.40772(14) 0.0246(5) Uani d . 1 1 . .
    H H46 0.5484 0.6222 0.3723 0.030 Uiso calc R 1 1 . .
    C C45 0.6455(3) 0.6851(2) 0.46676(15) 0.0301(6) Uani d . 1 1 . .
    H H45 0.7123 0.6345 0.4700 0.036 Uiso calc R 1 1 . .
    C C44 0.6449(3) 0.7672(2) 0.52088(14) 0.0288(6) Uani d . 1 1 . .
    H H44 0.7106 0.7720 0.5605 0.035 Uiso calc R 1 1 . .
    C C43 0.5444(3) 0.8422(2) 0.51493(14) 0.0273(5) Uani d . 1 1 . .
    H H43 0.5420 0.8974 0.5509 0.033 Uiso calc R 1 1 . .
    C C42 0.4476(3) 0.8346(2) 0.45520(13) 0.0221(5) Uani d . 1 1 . .
    H H42 0.3826 0.8864 0.4521 0.027 Uiso calc R 1 1 . .
    C C47 0.1657(3) 0.6579(2) 0.34644(13) 0.0222(5) Uani d . 1 1 . .
    C C52 0.1789(4) 0.5770(3) 0.38702(19) 0.0391(7) Uani d . 1 1 . .
    H H52 0.2746 0.5698 0.4070 0.047 Uiso calc R 1 1 . .
    C C51 0.0544(4) 0.5066(3) 0.3987(2) 0.0519(10) Uani d . 1 1 . .
    H H51 0.0688 0.4537 0.4259 0.062 Uiso calc R 1 1 . .
    C C50 -0.0903(4) 0.5147(3) 0.3703(2) 0.0420(8) Uani d . 1 1 . .
    H H50 -0.1735 0.4681 0.3782 0.050 Uiso calc R 1 1 . .
    C C49 -0.1084(3) 0.5934(2) 0.32995(17) 0.0337(6) Uani d . 1 1 . .
    H H49 -0.2047 0.6004 0.3105 0.040 Uiso calc R 1 1 . .
    C C48 0.0174(3) 0.6627(2) 0.31811(15) 0.0278(5) Uani d . 1 1 . .
    H H48 0.0021 0.7144 0.2902 0.033 Uiso calc R 1 1 . .
    C C35 0.2753(3) 0.85771(19) 0.31755(13) 0.0193(4) Uani d . 1 1 . .
    C C40 0.3444(3) 0.9160(2) 0.27141(14) 0.0230(5) Uani d . 1 1 . .
    H H40 0.4086 0.8824 0.2443 0.028 Uiso calc R 1 1 . .
    C C39 0.3212(3) 1.0221(2) 0.26434(14) 0.0267(5) Uani d . 1 1 . .
    H H39 0.3694 1.0576 0.2331 0.032 Uiso calc R 1 1 . .
    C C38 0.2256(3) 1.0743(2) 0.30421(14) 0.0259(5) Uani d . 1 1 . .
    H H38 0.2120 1.1457 0.3010 0.031 Uiso calc R 1 1 . .
    C C37 0.1509(3) 1.0188(2) 0.34875(14) 0.0248(5) Uani d . 1 1 . .
    H H37 0.0847 1.0522 0.3748 0.030 Uiso calc R 1 1 . .
    C C36 0.1749(3) 0.9126(2) 0.35462(13) 0.0216(5) Uani d . 1 1 . .
    H H36 0.1222 0.8765 0.3843 0.026 Uiso calc R 1 1 . .
    C C16 0.8371(3) -0.2312(2) 0.07097(14) 0.0259(5) Uani d . 1 1 . .
    C C15 0.7281(3) -0.1629(2) 0.06614(14) 0.0269(5) Uani d . 1 1 . .
    H H15 0.6522 -0.1765 0.0296 0.032 Uiso calc R 1 1 . .
    C C14 0.7332(3) -0.0734(2) 0.11670(14) 0.0238(5) Uani d . 1 1 . .
    H H14 0.6582 -0.0286 0.1150 0.029 Uiso calc R 1 1 . .
    C C13 0.8507(3) -0.05156(18) 0.16955(12) 0.0187(4) Uani d . 1 1 . .
    C C18 0.9592(3) -0.1224(2) 0.17430(14) 0.0227(5) Uani d . 1 1 . .
    H H18 1.0359 -0.1090 0.2106 0.027 Uiso calc R 1 1 . .
    C C17 0.9515(3) -0.2127(2) 0.12477(14) 0.0262(5) Uani d . 1 1 . .
    H H17 1.0226 -0.2604 0.1277 0.031 Uiso calc R 1 1 . .
    C C7 0.7727(3) 0.10914(19) 0.34383(12) 0.0196(5) Uani d . 1 1 . .
    C C12 0.7334(3) -0.0017(2) 0.34617(14) 0.0238(5) Uani d . 1 1 . .
    H H12 0.6857 -0.0485 0.3077 0.029 Uiso calc R 1 1 . .
    C C11 0.7662(3) -0.0412(2) 0.40643(15) 0.0271(6) Uani d . 1 1 . .
    H H11 0.7405 -0.1147 0.4084 0.032 Uiso calc R 1 1 . .
    C C10 0.8370(3) 0.0288(2) 0.46348(14) 0.0294(6) Uani d . 1 1 . .
    H H10 0.8573 0.0020 0.5038 0.035 Uiso calc R 1 1 . .
    C C9 0.8781(3) 0.1384(2) 0.46135(14) 0.0290(6) Uani d . 1 1 . .
    H H9 0.9269 0.1846 0.4999 0.035 Uiso calc R 1 1 . .
    C C8 0.8460(3) 0.1788(2) 0.40143(13) 0.0244(5) Uani d . 1 1 . .
    H H8 0.8734 0.2522 0.3997 0.029 Uiso calc R 1 1 . .
    C C5 0.6489(3) 0.24523(18) 0.28198(12) 0.0179(4) Uani d . 1 1 . .
    C C4 0.5715(3) 0.2802(2) 0.33544(13) 0.0230(5) Uani d . 1 1 . .
    H H4 0.5746 0.2467 0.3739 0.028 Uiso calc R 1 1 . .
    C C3 0.4887(3) 0.3664(2) 0.33071(14) 0.0259(5) Uani d . 1 1 . .
    H H3 0.4375 0.3923 0.3663 0.031 Uiso calc R 1 1 . .
    C C2 0.4841(3) 0.4128(2) 0.27214(15) 0.0262(5) Uani d . 1 1 . .
    H H2 0.4300 0.4705 0.2679 0.031 Uiso calc R 1 1 . .
    C C1 0.5610(3) 0.3723(2) 0.22002(14) 0.0242(5) Uani d . 1 1 . .
    H H1 0.5550 0.4026 0.1804 0.029 Uiso calc R 1 1 . .
    C C6 0.7347(3) 0.15343(18) 0.28092(12) 0.0176(4) Uani d . 1 1 . .
    C C22 0.8732(3) 0.36272(19) 0.12008(14) 0.0227(5) Uani d . 1 1 . .
    C C23 0.9768(3) 0.2910(2) 0.14045(15) 0.0256(5) Uani d . 1 1 . .
    C C19 0.9463(3) 0.1923(2) 0.09100(14) 0.0239(5) Uani d . 1 1 . .
    C C20 0.8205(3) 0.2007(2) 0.04434(14) 0.0255(5) Uani d . 1 1 . .
    C C21 0.7727(3) 0.3067(2) 0.06293(14) 0.0234(5) Uani d . 1 1 . .
    C C25 0.7491(4) 0.1177(3) -0.01532(15) 0.0357(7) Uani d . 1 1 . .
    H H25A 0.7881 0.1360 -0.0557 0.054 Uiso calc R 1 1 . .
    H H25B 0.6412 0.1167 -0.0202 0.054 Uiso calc R 1 1 . .
    H H25C 0.7724 0.0473 -0.0083 0.054 Uiso calc R 1 1 . .
    C C24 1.0441(4) 0.1043(2) 0.08814(18) 0.0352(7) Uani d . 1 1 . .
    H H24A 0.9867 0.0378 0.0641 0.053 Uiso calc R 1 1 . .
    H H24B 1.0788 0.0944 0.1334 0.053 Uiso calc R 1 1 . .
    H H24C 1.1297 0.1241 0.0651 0.053 Uiso calc R 1 1 . .
    C C28 1.1065(4) 0.3190(3) 0.19625(18) 0.0380(7) Uani d . 1 1 . .
    H H28A 1.1949 0.3500 0.1788 0.057 Uiso calc R 1 1 . .
    H H28B 1.1267 0.2544 0.2138 0.057 Uiso calc R 1 1 . .
    H H28C 1.0808 0.3705 0.2319 0.057 Uiso calc R 1 1 . .
    C C27 0.8724(4) 0.4769(2) 0.15301(16) 0.0316(6) Uani d . 1 1 . .
    H H27A 0.9419 0.5251 0.1339 0.047 Uiso calc R 1 1 . .
    H H27B 0.9025 0.4832 0.2009 0.047 Uiso calc R 1 1 . .
    H H27C 0.7722 0.4958 0.1454 0.047 Uiso calc R 1 1 . .
    C C26 0.6498(4) 0.3519(2) 0.02314(16) 0.0341(6) Uani d . 1 1 . .
    H H26A 0.5749 0.3708 0.0519 0.051 Uiso calc R 1 1 . .
    H H26B 0.6032 0.2981 -0.0145 0.051 Uiso calc R 1 1 . .
    H H26C 0.6932 0.4154 0.0067 0.051 Uiso calc R 1 1 . .
    B B1 0.3166(3) 0.7375(2) 0.33184(14) 0.0192(5) Uani d . 1 1 . .
    Cl Cl1 0.49270(7) 0.12986(5) 0.10753(3) 0.02555(12) Uani d . 1 1 . .
    Cl Cl2 0.82834(11) -0.34453(6) 0.00791(4) 0.04097(18) Uani d . 1 1 . .
    N N3 0.8735(2) 0.04187(16) 0.21931(11) 0.0206(4) Uani d . 1 1 . .
    H H3N 0.912(4) 0.033(2) 0.2572(18) 0.025(8) Uiso d . 1 1 . .
    N N2 0.7748(2) 0.11793(15) 0.22150(10) 0.0168(4) Uani d . 1 1 . .
    N N1 0.6440(2) 0.29113(15) 0.22428(11) 0.0186(4) Uani d . 1 1 . .
    Ir Ir1 0.747445(11) 0.217327(7) 0.145260(5) 0.01615(3) Uani d . 1 1 . .
loop_
    _atom_site_aniso_label
    _atom_site_aniso_U_11
    _atom_site_aniso_U_22
    _atom_site_aniso_U_33
    _atom_site_aniso_U_12
    _atom_site_aniso_U_13
    _atom_site_aniso_U_23
    C29 0.0232(12) 0.0170(10) 0.0192(11) 0.0060(9) 0.0034(9) 0.0039(9)
    C30 0.0266(13) 0.0256(12) 0.0213(12) 0.0063(10) 0.0005(10) 0.0023(10)
    C31 0.0413(16) 0.0323(14) 0.0171(12) 0.0103(12) -0.0026(11) -0.0014(10)
    C32 0.0482(18) 0.0359(14) 0.0183(12) 0.0205(13) 0.0107(12) 0.0059(11)
    C33 0.0310(14) 0.0336(14) 0.0288(14) 0.0140(11) 0.0116(12) 0.0111(11)
    C34 0.0241(12) 0.0220(11) 0.0241(12) 0.0055(9) 0.0041(10) 0.0040(10)
    C41 0.0188(11) 0.0202(10) 0.0187(11) 0.0011(9) 0.0035(9) 0.0028(9)
    C46 0.0271(13) 0.0225(11) 0.0233(12) 0.0063(10) 0.0008(10) -0.0003(10)
    C45 0.0313(14) 0.0325(14) 0.0278(14) 0.0126(11) -0.0011(12) 0.0057(11)
    C44 0.0298(14) 0.0351(14) 0.0205(12) 0.0027(11) -0.0013(11) 0.0059(11)
    C43 0.0312(14) 0.0288(13) 0.0207(12) 0.0014(11) 0.0063(11) 0.0005(10)
    C42 0.0231(12) 0.0232(11) 0.0208(12) 0.0035(9) 0.0065(10) 0.0033(9)
    C47 0.0208(12) 0.0240(11) 0.0211(12) 0.0023(9) 0.0043(10) 0.0003(9)
    C52 0.0274(15) 0.0381(16) 0.053(2) -0.0004(12) 0.0012(14) 0.0204(15)
    C51 0.0419(19) 0.0440(18) 0.072(3) -0.0071(15) 0.0017(18) 0.0325(19)
    C50 0.0298(16) 0.0382(16) 0.056(2) -0.0090(13) 0.0102(15) 0.0091(15)
    C49 0.0197(13) 0.0391(15) 0.0388(17) -0.0009(11) 0.0035(12) -0.0006(13)
    C48 0.0235(13) 0.0316(13) 0.0274(14) 0.0031(10) 0.0028(11) 0.0029(11)
    C35 0.0168(11) 0.0197(10) 0.0202(11) 0.0031(8) -0.0006(9) 0.0008(9)
    C40 0.0205(12) 0.0226(11) 0.0262(13) 0.0037(9) 0.0042(10) 0.0031(10)
    C39 0.0255(13) 0.0274(12) 0.0277(13) 0.0010(10) 0.0022(11) 0.0097(11)
    C38 0.0279(13) 0.0197(11) 0.0289(14) 0.0052(10) -0.0042(11) 0.0031(10)
    C37 0.0248(13) 0.0246(12) 0.0238(12) 0.0099(10) -0.0021(10) -0.0021(10)
    C36 0.0233(12) 0.0243(11) 0.0174(11) 0.0067(9) 0.0008(10) 0.0018(9)
    C16 0.0366(15) 0.0171(11) 0.0228(12) -0.0013(10) 0.0105(11) -0.0007(9)
    C15 0.0329(14) 0.0243(12) 0.0206(12) -0.0012(10) 0.0005(11) 0.0003(10)
    C14 0.0254(13) 0.0204(11) 0.0245(13) 0.0018(9) 0.0005(10) 0.0023(9)
    C13 0.0226(12) 0.0179(10) 0.0165(11) 0.0034(9) 0.0049(9) 0.0031(8)
    C18 0.0238(12) 0.0215(11) 0.0232(12) 0.0056(9) 0.0028(10) 0.0033(9)
    C17 0.0312(14) 0.0194(11) 0.0303(14) 0.0071(10) 0.0113(11) 0.0035(10)
    C7 0.0193(11) 0.0239(11) 0.0174(11) 0.0072(9) 0.0035(9) 0.0051(9)
    C12 0.0219(12) 0.0242(12) 0.0254(13) 0.0017(9) 0.0007(10) 0.0070(10)
    C11 0.0236(13) 0.0308(13) 0.0325(14) 0.0064(10) 0.0088(11) 0.0176(11)
    C10 0.0283(14) 0.0468(16) 0.0194(12) 0.0157(12) 0.0069(11) 0.0145(12)
    C9 0.0313(14) 0.0397(15) 0.0161(12) 0.0117(12) 0.0009(11) 0.0007(11)
    C8 0.0290(13) 0.0250(12) 0.0203(12) 0.0088(10) 0.0035(10) 0.0026(10)
    C5 0.0197(11) 0.0158(10) 0.0177(11) 0.0020(8) 0.0007(9) 0.0024(8)
    C4 0.0252(12) 0.0237(11) 0.0214(12) 0.0058(10) 0.0044(10) 0.0048(9)
    C3 0.0250(13) 0.0247(12) 0.0289(14) 0.0081(10) 0.0069(11) 0.0005(10)
    C2 0.0240(13) 0.0188(11) 0.0354(15) 0.0074(9) -0.0012(11) 0.0025(10)
    C1 0.0285(13) 0.0196(11) 0.0255(13) 0.0072(10) 0.0010(11) 0.0052(10)
    C6 0.0183(11) 0.0167(10) 0.0176(11) 0.0018(8) 0.0007(9) 0.0034(8)
    C22 0.0199(12) 0.0202(11) 0.0272(13) -0.0014(9) 0.0018(10) 0.0056(10)
    C23 0.0208(12) 0.0266(12) 0.0300(14) -0.0004(10) 0.0021(11) 0.0105(11)
    C19 0.0249(13) 0.0247(12) 0.0238(12) 0.0016(10) 0.0097(10) 0.0065(10)
    C20 0.0296(14) 0.0264(12) 0.0211(12) 0.0002(10) 0.0090(11) 0.0046(10)
    C21 0.0219(12) 0.0241(11) 0.0242(13) -0.0018(9) 0.0008(10) 0.0095(10)
    C25 0.0418(17) 0.0386(15) 0.0216(13) -0.0050(13) 0.0076(12) -0.0059(11)
    C24 0.0314(15) 0.0312(14) 0.0488(19) 0.0087(12) 0.0196(14) 0.0114(13)
    C28 0.0284(15) 0.0431(17) 0.0401(18) -0.0023(13) -0.0091(13) 0.0144(14)
    C27 0.0345(15) 0.0212(12) 0.0368(16) -0.0015(11) 0.0012(13) 0.0036(11)
    C26 0.0354(16) 0.0361(15) 0.0307(15) 0.0014(12) -0.0068(13) 0.0159(12)
    B1 0.0178(12) 0.0194(12) 0.0203(13) 0.0044(9) 0.0028(10) 0.0013(10)
    Cl1 0.0191(3) 0.0295(3) 0.0263(3) -0.0005(2) -0.0014(2) 0.0054(2)
    Cl2 0.0640(5) 0.0239(3) 0.0319(4) 0.0004(3) 0.0143(4) -0.0073(3)
    N3 0.0238(11) 0.0211(9) 0.0166(10) 0.0089(8) -0.0023(8) 0.0004(8)
    N2 0.0175(9) 0.0165(9) 0.0163(9) 0.0038(7) 0.0015(8) 0.0019(7)
    N1 0.0184(10) 0.0169(9) 0.0206(10) 0.0042(7) -0.0003(8) 0.0033(7)
    Ir1 0.01740(5) 0.01629(4) 0.01465(4) 0.00196(3) 0.00082(3) 0.00322(3)
_geom_special_details
;
All e.s.d.'s (except the e.s.d. in the dihedral angle between two l.s. planes)
are estimated using the full covariance matrix. The cell e.s.d.'s are taken
into account individually in the estimation of e.s.d.'s in distances, angles
and torsion angles; correlations between e.s.d.'s in cell parameters are only
used when they are defined by crystal symmetry. An approximate (isotropic)
treatment of cell e.s.d.'s is used for estimating e.s.d.'s involving l.s.
planes.
;
loop_
    _geom_bond_atom_site_label_1
    _geom_bond_atom_site_label_2
    _geom_bond_site_symmetry_2
    _geom_bond_distance
    _geom_bond_publ_flag
    C29 C30 . 1.408(4) ?
    C29 C34 . 1.408(4) ?
    C29 B1 . 1.642(4) ?
    C30 C31 . 1.397(4) ?
    C30 H30 . 0.9300 ?
    C31 C32 . 1.383(5) ?
    C31 H31 . 0.9300 ?
    C32 C33 . 1.386(5) ?
    C32 H32 . 0.9300 ?
    C33 C34 . 1.392(4) ?
    C33 H33 . 0.9300 ?
    C34 H34 . 0.9300 ?
    C41 C42 . 1.399(3) ?
    C41 C46 . 1.413(3) ?
    C41 B1 . 1.650(4) ?
    C46 C45 . 1.392(4) ?
    C46 H46 . 0.9300 ?
    C45 C44 . 1.388(4) ?
    C45 H45 . 0.9300 ?
    C44 C43 . 1.390(4) ?
    C44 H44 . 0.9300 ?
    C43 C42 . 1.391(4) ?
    C43 H43 . 0.9300 ?
    C42 H42 . 0.9300 ?
    C47 C52 . 1.399(4) ?
    C47 C48 . 1.403(4) ?
    C47 B1 . 1.655(4) ?
    C52 C51 . 1.395(4) ?
    C52 H52 . 0.9300 ?
    C51 C50 . 1.384(5) ?
    C51 H51 . 0.9300 ?
    C50 C49 . 1.379(5) ?
    C50 H50 . 0.9300 ?
    C49 C48 . 1.397(4) ?
    C49 H49 . 0.9300 ?
    C48 H48 . 0.9300 ?
    C35 C40 . 1.405(4) ?
    C35 C36 . 1.408(3) ?
    C35 B1 . 1.655(3) ?
    C40 C39 . 1.399(3) ?
    C40 H40 . 0.9300 ?
    C39 C38 . 1.391(4) ?
    C39 H39 . 0.9300 ?
    C38 C37 . 1.385(4) ?
    C38 H38 . 0.9300 ?
    C37 C36 . 1.397(3) ?
    C37 H37 . 0.9300 ?
    C36 H36 . 0.9300 ?
    C16 C15 . 1.382(4) ?
    C16 C17 . 1.384(4) ?
    C16 Cl2 . 1.753(3) ?
    C15 C14 . 1.396(4) ?
    C15 H15 . 0.9300 ?
    C14 C13 . 1.388(4) ?
    C14 H14 . 0.9300 ?
    C13 C18 . 1.402(3) ?
    C13 N3 . 1.407(3) ?
    C18 C17 . 1.387(4) ?
    C18 H18 . 0.9300 ?
    C17 H17 . 0.9300 ?
    C7 C8 . 1.395(4) ?
    C7 C12 . 1.401(3) ?
    C7 C6 . 1.477(3) ?
    C12 C11 . 1.390(4) ?
    C12 H12 . 0.9300 ?
    C11 C10 . 1.382(4) ?
    C11 H11 . 0.9300 ?
    C10 C9 . 1.389(4) ?
    C10 H10 . 0.9300 ?
    C9 C8 . 1.388(4) ?
    C9 H9 . 0.9300 ?
    C8 H8 . 0.9300 ?
    C5 N1 . 1.365(3) ?
    C5 C4 . 1.385(3) ?
    C5 C6 . 1.462(3) ?
    C4 C3 . 1.396(3) ?
    C4 H4 . 0.9300 ?
    C3 C2 . 1.384(4) ?
    C3 H3 . 0.9300 ?
    C2 C1 . 1.382(4) ?
    C2 H2 . 0.9300 ?
    C1 N1 . 1.342(3) ?
    C1 H1 . 0.9300 ?
    C6 N2 . 1.314(3) ?
    C22 C21 . 1.422(4) ?
    C22 C23 . 1.441(3) ?
    C22 C27 . 1.492(4) ?
    C22 Ir1 . 2.174(2) ?
    C23 C19 . 1.451(4) ?
    C23 C28 . 1.499(4) ?
    C23 Ir1 . 2.163(3) ?
    C19 C20 . 1.414(4) ?
    C19 C24 . 1.492(4) ?
    C19 Ir1 . 2.213(3) ?
    C20 C21 . 1.459(4) ?
    C20 C25 . 1.500(4) ?
    C20 Ir1 . 2.182(3) ?
    C21 C26 . 1.510(4) ?
    C21 Ir1 . 2.142(2) ?
    C25 H25A . 0.9600 ?
    C25 H25B . 0.9600 ?
    C25 H25C . 0.9600 ?
    C24 H24A . 0.9600 ?
    C24 H24B . 0.9600 ?
    C24 H24C . 0.9600 ?
    C28 H28A . 0.9600 ?
    C28 H28B . 0.9600 ?
    C28 H28C . 0.9600 ?
    C27 H27A . 0.9600 ?
    C27 H27B . 0.9600 ?
    C27 H27C . 0.9600 ?
    C26 H26A . 0.9600 ?
    C26 H26B . 0.9600 ?
    C26 H26C . 0.9600 ?
    Cl1 Ir1 . 2.4024(6) ?
    N3 N2 . 1.380(3) ?
    N3 H3N . 0.83(3) ?
    N2 Ir1 . 2.1233(19) ?
    N1 Ir1 . 2.081(2) ?
loop_
    _geom_angle_atom_site_label_1
    _geom_angle_atom_site_label_2
    _geom_angle_atom_site_label_3
    _geom_angle_site_symmetry_1
    _geom_angle_site_symmetry_3
    _geom_angle
    _geom_angle_publ_flag
    C30 C29 C34 . . 115.0(2) ?
    C30 C29 B1 . . 122.0(2) ?
    C34 C29 B1 . . 122.7(2) ?
    C31 C30 C29 . . 122.6(3) ?
    C31 C30 H30 . . 118.7 ?
    C29 C30 H30 . . 118.7 ?
    C32 C31 C30 . . 120.2(3) ?
    C32 C31 H31 . . 119.9 ?
    C30 C31 H31 . . 119.9 ?
    C31 C32 C33 . . 119.3(3) ?
    C31 C32 H32 . . 120.4 ?
    C33 C32 H32 . . 120.4 ?
    C32 C33 C34 . . 119.9(3) ?
    C32 C33 H33 . . 120.1 ?
    C34 C33 H33 . . 120.1 ?
    C33 C34 C29 . . 123.0(3) ?
    C33 C34 H34 . . 118.5 ?
    C29 C34 H34 . . 118.5 ?
    C42 C41 C46 . . 115.0(2) ?
    C42 C41 B1 . . 122.8(2) ?
    C46 C41 B1 . . 122.0(2) ?
    C45 C46 C41 . . 122.7(2) ?
    C45 C46 H46 . . 118.7 ?
    C41 C46 H46 . . 118.7 ?
    C44 C45 C46 . . 120.2(2) ?
    C44 C45 H45 . . 119.9 ?
    C46 C45 H45 . . 119.9 ?
    C45 C44 C43 . . 119.0(3) ?
    C45 C44 H44 . . 120.5 ?
    C43 C44 H44 . . 120.5 ?
    C44 C43 C42 . . 119.9(2) ?
    C44 C43 H43 . . 120.0 ?
    C42 C43 H43 . . 120.0 ?
    C43 C42 C41 . . 123.3(2) ?
    C43 C42 H42 . . 118.4 ?
    C41 C42 H42 . . 118.4 ?
    C52 C47 C48 . . 114.8(2) ?
    C52 C47 B1 . . 121.4(2) ?
    C48 C47 B1 . . 123.7(2) ?
    C51 C52 C47 . . 122.8(3) ?
    C51 C52 H52 . . 118.6 ?
    C47 C52 H52 . . 118.6 ?
    C50 C51 C52 . . 120.6(3) ?
    C50 C51 H51 . . 119.7 ?
    C52 C51 H51 . . 119.7 ?
    C49 C50 C51 . . 118.5(3) ?
    C49 C50 H50 . . 120.7 ?
    C51 C50 H50 . . 120.7 ?
    C50 C49 C48 . . 120.3(3) ?
    C50 C49 H49 . . 119.9 ?
    C48 C49 H49 . . 119.9 ?
    C49 C48 C47 . . 123.0(3) ?
    C49 C48 H48 . . 118.5 ?
    C47 C48 H48 . . 118.5 ?
    C40 C35 C36 . . 114.9(2) ?
    C40 C35 B1 . . 123.2(2) ?
    C36 C35 B1 . . 121.8(2) ?
    C39 C40 C35 . . 123.2(2) ?
    C39 C40 H40 . . 118.4 ?
    C35 C40 H40 . . 118.4 ?
    C38 C39 C40 . . 119.7(2) ?
    C38 C39 H39 . . 120.2 ?
    C40 C39 H39 . . 120.2 ?
    C37 C38 C39 . . 119.2(2) ?
    C37 C38 H38 . . 120.4 ?
    C39 C38 H38 . . 120.4 ?
    C38 C37 C36 . . 120.1(2) ?
    C38 C37 H37 . . 120.0 ?
    C36 C37 H37 . . 120.0 ?
    C37 C36 C35 . . 122.9(2) ?
    C37 C36 H36 . . 118.6 ?
    C35 C36 H36 . . 118.6 ?
    C15 C16 C17 . . 121.5(2) ?
    C15 C16 Cl2 . . 119.1(2) ?
    C17 C16 Cl2 . . 119.4(2) ?
    C16 C15 C14 . . 119.4(3) ?
    C16 C15 H15 . . 120.3 ?
    C14 C15 H15 . . 120.3 ?
    C13 C14 C15 . . 119.7(2) ?
    C13 C14 H14 . . 120.2 ?
    C15 C14 H14 . . 120.2 ?
    C14 C13 C18 . . 120.2(2) ?
    C14 C13 N3 . . 123.9(2) ?
    C18 C13 N3 . . 115.9(2) ?
    C17 C18 C13 . . 119.8(2) ?
    C17 C18 H18 . . 120.1 ?
    C13 C18 H18 . . 120.1 ?
    C16 C17 C18 . . 119.3(2) ?
    C16 C17 H17 . . 120.3 ?
    C18 C17 H17 . . 120.3 ?
    C8 C7 C12 . . 120.1(2) ?
    C8 C7 C6 . . 119.5(2) ?
    C12 C7 C6 . . 120.4(2) ?
    C11 C12 C7 . . 119.5(3) ?
    C11 C12 H12 . . 120.3 ?
    C7 C12 H12 . . 120.3 ?
    C10 C11 C12 . . 120.0(3) ?
    C10 C11 H11 . . 120.0 ?
    C12 C11 H11 . . 120.0 ?
    C11 C10 C9 . . 120.8(2) ?
    C11 C10 H10 . . 119.6 ?
    C9 C10 H10 . . 119.6 ?
    C8 C9 C10 . . 119.7(3) ?
    C8 C9 H9 . . 120.2 ?
    C10 C9 H9 . . 120.2 ?
    C9 C8 C7 . . 119.9(2) ?
    C9 C8 H8 . . 120.0 ?
    C7 C8 H8 . . 120.0 ?
    N1 C5 C4 . . 122.0(2) ?
    N1 C5 C6 . . 114.7(2) ?
    C4 C5 C6 . . 123.3(2) ?
    C5 C4 C3 . . 119.0(2) ?
    C5 C4 H4 . . 120.5 ?
    C3 C4 H4 . . 120.5 ?
    C2 C3 C4 . . 118.9(2) ?
    C2 C3 H3 . . 120.6 ?
    C4 C3 H3 . . 120.6 ?
    C1 C2 C3 . . 119.2(2) ?
    C1 C2 H2 . . 120.4 ?
    C3 C2 H2 . . 120.4 ?
    N1 C1 C2 . . 122.7(2) ?
    N1 C1 H1 . . 118.6 ?
    C2 C1 H1 . . 118.6 ?
    N2 C6 C5 . . 114.8(2) ?
    N2 C6 C7 . . 124.9(2) ?
    C5 C6 C7 . . 120.2(2) ?
    C21 C22 C23 . . 108.5(2) ?
    C21 C22 C27 . . 125.7(2) ?
    C23 C22 C27 . . 125.8(2) ?
    C21 C22 Ir1 . . 69.55(14) ?
    C23 C22 Ir1 . . 70.19(14) ?
    C27 C22 Ir1 . . 126.5(2) ?
    C22 C23 C19 . . 107.2(2) ?
    C22 C23 C28 . . 126.3(3) ?
    C19 C23 C28 . . 125.9(3) ?
    C22 C23 Ir1 . . 70.99(14) ?
    C19 C23 Ir1 . . 72.50(15) ?
    C28 C23 Ir1 . . 128.4(2) ?
    C20 C19 C23 . . 108.3(2) ?
    C20 C19 C24 . . 127.6(3) ?
    C23 C19 C24 . . 123.8(3) ?
    C20 C19 Ir1 . . 70.06(15) ?
    C23 C19 Ir1 . . 68.80(14) ?
    C24 C19 Ir1 . . 131.44(18) ?
    C19 C20 C21 . . 108.1(2) ?
    C19 C20 C25 . . 126.9(3) ?
    C21 C20 C25 . . 125.0(3) ?
    C19 C20 Ir1 . . 72.40(15) ?
    C21 C20 Ir1 . . 68.80(14) ?
    C25 C20 Ir1 . . 125.59(19) ?
    C22 C21 C20 . . 107.6(2) ?
    C22 C21 C26 . . 126.8(2) ?
    C20 C21 C26 . . 125.3(3) ?
    C22 C21 Ir1 . . 71.98(14) ?
    C20 C21 Ir1 . . 71.79(14) ?
    C26 C21 Ir1 . . 126.9(2) ?
    C20 C25 H25A . . 109.5 ?
    C20 C25 H25B . . 109.5 ?
    H25A C25 H25B . . 109.5 ?
    C20 C25 H25C . . 109.5 ?
    H25A C25 H25C . . 109.5 ?
    H25B C25 H25C . . 109.5 ?
    C19 C24 H24A . . 109.5 ?
    C19 C24 H24B . . 109.5 ?
    H24A C24 H24B . . 109.5 ?
    C19 C24 H24C . . 109.5 ?
    H24A C24 H24C . . 109.5 ?
    H24B C24 H24C . . 109.5 ?
    C23 C28 H28A . . 109.5 ?
    C23 C28 H28B . . 109.5 ?
    H28A C28 H28B . . 109.5 ?
    C23 C28 H28C . . 109.5 ?
    H28A C28 H28C . . 109.5 ?
    H28B C28 H28C . . 109.5 ?
    C22 C27 H27A . . 109.5 ?
    C22 C27 H27B . . 109.5 ?
    H27A C27 H27B . . 109.5 ?
    C22 C27 H27C . . 109.5 ?
    H27A C27 H27C . . 109.5 ?
    H27B C27 H27C . . 109.5 ?
    C21 C26 H26A . . 109.5 ?
    C21 C26 H26B . . 109.5 ?
    H26A C26 H26B . . 109.5 ?
    C21 C26 H26C . . 109.5 ?
    H26A C26 H26C . . 109.5 ?
    H26B C26 H26C . . 109.5 ?
    C29 B1 C41 . . 111.8(2) ?
    C29 B1 C35 . . 106.48(19) ?
    C41 B1 C35 . . 109.75(19) ?
    C29 B1 C47 . . 109.7(2) ?
    C41 B1 C47 . . 107.3(2) ?
    C35 B1 C47 . . 111.8(2) ?
    N2 N3 C13 . . 122.2(2) ?
    N2 N3 H3N . . 114(2) ?
    C13 N3 H3N . . 115(2) ?
    C6 N2 N3 . . 117.3(2) ?
    C6 N2 Ir1 . . 116.71(15) ?
    N3 N2 Ir1 . . 122.48(15) ?
    C1 N1 C5 . . 118.2(2) ?
    C1 N1 Ir1 . . 124.82(17) ?
    C5 N1 Ir1 . . 116.59(15) ?
    N1 Ir1 N2 . . 76.15(7) ?
    N1 Ir1 C21 . . 115.49(9) ?
    N2 Ir1 C21 . . 165.88(9) ?
    N1 Ir1 C23 . . 114.56(10) ?
    N2 Ir1 C23 . . 103.16(9) ?
    C21 Ir1 C23 . . 65.35(10) ?
    N1 Ir1 C22 . . 98.28(9) ?
    N2 Ir1 C22 . . 135.84(9) ?
    C21 Ir1 C22 . . 38.47(10) ?
    C23 Ir1 C22 . . 38.82(9) ?
    N1 Ir1 C20 . . 154.47(9) ?
    N2 Ir1 C20 . . 129.39(9) ?
    C21 Ir1 C20 . . 39.41(10) ?
    C23 Ir1 C20 . . 64.63(11) ?
    C22 Ir1 C20 . . 64.50(10) ?
    N1 Ir1 C19 . . 152.64(10) ?
    N2 Ir1 C19 . . 101.40(8) ?
    C21 Ir1 C19 . . 64.54(10) ?
    C23 Ir1 C19 . . 38.70(10) ?
    C22 Ir1 C19 . . 64.10(9) ?
    C20 Ir1 C19 . . 37.54(10) ?
    N1 Ir1 Cl1 . . 82.17(6) ?
    N2 Ir1 Cl1 . . 92.12(6) ?
    C21 Ir1 Cl1 . . 97.28(7) ?
    C23 Ir1 Cl1 . . 159.44(8) ?
    C22 Ir1 Cl1 . . 131.07(7) ?
    C20 Ir1 Cl1 . . 95.06(8) ?
    C19 Ir1 Cl1 . . 125.16(7) ?
loop_
    _geom_torsion_atom_site_label_1
    _geom_torsion_atom_site_label_2
    _geom_torsion_atom_site_label_3
    _geom_torsion_atom_site_label_4
    _geom_torsion_site_symmetry_1
    _geom_torsion_site_symmetry_2
    _geom_torsion_site_symmetry_3
    _geom_torsion_site_symmetry_4
    _geom_torsion
    _geom_torsion_publ_flag
    C34 C29 C30 C31 . . . . 0.0(4) ?
    B1 C29 C30 C31 . . . . 173.9(2) ?
    C29 C30 C31 C32 . . . . -0.6(4) ?
    C30 C31 C32 C33 . . . . 0.6(4) ?
    C31 C32 C33 C34 . . . . -0.1(4) ?
    C32 C33 C34 C29 . . . . -0.5(4) ?
    C30 C29 C34 C33 . . . . 0.5(3) ?
    B1 C29 C34 C33 . . . . -173.3(2) ?
    C42 C41 C46 C45 . . . . 0.0(4) ?
    B1 C41 C46 C45 . . . . -174.6(3) ?
    C41 C46 C45 C44 . . . . 0.5(4) ?
    C46 C45 C44 C43 . . . . -0.2(4) ?
    C45 C44 C43 C42 . . . . -0.5(4) ?
    C44 C43 C42 C41 . . . . 1.0(4) ?
    C46 C41 C42 C43 . . . . -0.8(4) ?
    B1 C41 C42 C43 . . . . 173.8(2) ?
    C48 C47 C52 C51 . . . . -0.2(5) ?
    B1 C47 C52 C51 . . . . -178.2(3) ?
    C47 C52 C51 C50 . . . . -0.4(6) ?
    C52 C51 C50 C49 . . . . 0.3(6) ?
    C51 C50 C49 C48 . . . . 0.3(5) ?
    C50 C49 C48 C47 . . . . -0.9(5) ?
    C52 C47 C48 C49 . . . . 0.8(4) ?
    B1 C47 C48 C49 . . . . 178.7(3) ?
    C36 C35 C40 C39 . . . . 2.6(4) ?
    B1 C35 C40 C39 . . . . -173.3(2) ?
    C35 C40 C39 C38 . . . . -0.1(4) ?
    C40 C39 C38 C37 . . . . -2.1(4) ?
    C39 C38 C37 C36 . . . . 1.7(4) ?
    C38 C37 C36 C35 . . . . 1.0(4) ?
    C40 C35 C36 C37 . . . . -3.1(4) ?
    B1 C35 C36 C37 . . . . 172.8(2) ?
    C17 C16 C15 C14 . . . . -0.1(4) ?
    Cl2 C16 C15 C14 . . . . 179.1(2) ?
    C16 C15 C14 C13 . . . . 2.6(4) ?
    C15 C14 C13 C18 . . . . -3.6(4) ?
    C15 C14 C13 N3 . . . . 173.9(2) ?
    C14 C13 C18 C17 . . . . 2.1(4) ?
    N3 C13 C18 C17 . . . . -175.6(2) ?
    C15 C16 C17 C18 . . . . -1.4(4) ?
    Cl2 C16 C17 C18 . . . . 179.4(2) ?
    C13 C18 C17 C16 . . . . 0.4(4) ?
    C8 C7 C12 C11 . . . . 0.8(4) ?
    C6 C7 C12 C11 . . . . -178.1(2) ?
    C7 C12 C11 C10 . . . . 0.1(4) ?
    C12 C11 C10 C9 . . . . -0.9(4) ?
    C11 C10 C9 C8 . . . . 0.8(4) ?
    C10 C9 C8 C7 . . . . 0.0(4) ?
    C12 C7 C8 C9 . . . . -0.9(4) ?
    C6 C7 C8 C9 . . . . 178.0(2) ?
    N1 C5 C4 C3 . . . . -1.4(4) ?
    C6 C5 C4 C3 . . . . -177.9(2) ?
    C5 C4 C3 C2 . . . . 1.3(4) ?
    C4 C3 C2 C1 . . . . 0.2(4) ?
    C3 C2 C1 N1 . . . . -1.8(4) ?
    N1 C5 C6 N2 . . . . -9.9(3) ?
    C4 C5 C6 N2 . . . . 166.9(2) ?
    N1 C5 C6 C7 . . . . 168.8(2) ?
    C4 C5 C6 C7 . . . . -14.4(4) ?
    C8 C7 C6 N2 . . . . 125.5(3) ?
    C12 C7 C6 N2 . . . . -55.6(4) ?
    C8 C7 C6 C5 . . . . -53.1(3) ?
    C12 C7 C6 C5 . . . . 125.8(3) ?
    C21 C22 C23 C19 . . . . 4.7(3) ?
    C27 C22 C23 C19 . . . . -174.8(3) ?
    Ir1 C22 C23 C19 . . . . 63.91(17) ?
    C21 C22 C23 C28 . . . . 176.7(3) ?
    C27 C22 C23 C28 . . . . -2.8(4) ?
    Ir1 C22 C23 C28 . . . . -124.2(3) ?
    C21 C22 C23 Ir1 . . . . -59.18(18) ?
    C27 C22 C23 Ir1 . . . . 121.3(3) ?
    C22 C23 C19 C20 . . . . -3.8(3) ?
    C28 C23 C19 C20 . . . . -175.8(3) ?
    Ir1 C23 C19 C20 . . . . 59.08(18) ?
    C22 C23 C19 C24 . . . . 170.6(2) ?
    C28 C23 C19 C24 . . . . -1.4(4) ?
    Ir1 C23 C19 C24 . . . . -126.5(2) ?
    C22 C23 C19 Ir1 . . . . -62.91(17) ?
    C28 C23 C19 Ir1 . . . . 125.1(3) ?
    C23 C19 C20 C21 . . . . 1.5(3) ?
    C24 C19 C20 C21 . . . . -172.7(2) ?
    Ir1 C19 C20 C21 . . . . 59.81(18) ?
    C23 C19 C20 C25 . . . . -180.0(3) ?
    C24 C19 C20 C25 . . . . 5.8(4) ?
    Ir1 C19 C20 C25 . . . . -121.7(3) ?
    C23 C19 C20 Ir1 . . . . -58.30(18) ?
    C24 C19 C20 Ir1 . . . . 127.5(3) ?
    C23 C22 C21 C20 . . . . -3.8(3) ?
    C27 C22 C21 C20 . . . . 175.7(3) ?
    Ir1 C22 C21 C20 . . . . -63.39(17) ?
    C23 C22 C21 C26 . . . . -177.4(3) ?
    C27 C22 C21 C26 . . . . 2.1(5) ?
    Ir1 C22 C21 C26 . . . . 123.0(3) ?
    C23 C22 C21 Ir1 . . . . 59.57(18) ?
    C27 C22 C21 Ir1 . . . . -120.9(3) ?
    C19 C20 C21 C22 . . . . 1.4(3) ?
    C25 C20 C21 C22 . . . . -177.1(3) ?
    Ir1 C20 C21 C22 . . . . 63.51(18) ?
    C19 C20 C21 C26 . . . . 175.1(3) ?
    C25 C20 C21 C26 . . . . -3.4(4) ?
    Ir1 C20 C21 C26 . . . . -122.8(3) ?
    C19 C20 C21 Ir1 . . . . -62.10(18) ?
    C25 C20 C21 Ir1 . . . . 119.4(3) ?
    C30 C29 B1 C41 . . . . 150.7(2) ?
    C34 C29 B1 C41 . . . . -35.9(3) ?
    C30 C29 B1 C35 . . . . -89.4(3) ?
    C34 C29 B1 C35 . . . . 83.9(3) ?
    C30 C29 B1 C47 . . . . 31.8(3) ?
    C34 C29 B1 C47 . . . . -154.8(2) ?
    C42 C41 B1 C29 . . . . 151.8(2) ?
    C46 C41 B1 C29 . . . . -34.0(3) ?
    C42 C41 B1 C35 . . . . 33.9(3) ?
    C46 C41 B1 C35 . . . . -151.9(2) ?
    C42 C41 B1 C47 . . . . -87.8(3) ?
    C46 C41 B1 C47 . . . . 86.4(3) ?
    C40 C35 B1 C29 . . . . -24.8(3) ?
    C36 C35 B1 C29 . . . . 159.6(2) ?
    C40 C35 B1 C41 . . . . 96.3(3) ?
    C36 C35 B1 C41 . . . . -79.3(3) ?
    C40 C35 B1 C47 . . . . -144.7(2) ?
    C36 C35 B1 C47 . . . . 39.7(3) ?
    C52 C47 B1 C29 . . . . 90.4(3) ?
    C48 C47 B1 C29 . . . . -87.4(3) ?
    C52 C47 B1 C41 . . . . -31.3(3) ?
    C48 C47 B1 C41 . . . . 151.0(2) ?
    C52 C47 B1 C35 . . . . -151.7(3) ?
    C48 C47 B1 C35 . . . . 30.5(3) ?
    C14 C13 N3 N2 . . . . 3.3(4) ?
    C18 C13 N3 N2 . . . . -179.1(2) ?
    C5 C6 N2 N3 . . . . 171.2(2) ?
    C7 C6 N2 N3 . . . . -7.5(3) ?
    C5 C6 N2 Ir1 . . . . 11.8(3) ?
    C7 C6 N2 Ir1 . . . . -166.92(19) ?
    C13 N3 N2 C6 . . . . 134.8(2) ?
    C13 N3 N2 Ir1 . . . . -67.1(3) ?
    C2 C1 N1 C5 . . . . 1.7(4) ?
    C2 C1 N1 Ir1 . . . . 174.5(2) ?
    C4 C5 N1 C1 . . . . -0.1(4) ?
    C6 C5 N1 C1 . . . . 176.7(2) ?
    C4 C5 N1 Ir1 . . . . -173.49(19) ?
    C6 C5 N1 Ir1 . . . . 3.3(3) ?
    C1 N1 Ir1 N2 . . . . -170.9(2) ?
    C5 N1 Ir1 N2 . . . . 1.97(17) ?
    C1 N1 Ir1 C21 . . . . 17.6(2) ?
    C5 N1 Ir1 C21 . . . . -169.51(17) ?
    C1 N1 Ir1 C23 . . . . 90.7(2) ?
    C5 N1 Ir1 C23 . . . . -96.38(19) ?
    C1 N1 Ir1 C22 . . . . 53.8(2) ?
    C5 N1 Ir1 C22 . . . . -133.33(18) ?
    C1 N1 Ir1 C20 . . . . 8.6(3) ?
    C5 N1 Ir1 C20 . . . . -178.5(2) ?
    C1 N1 Ir1 C19 . . . . 101.0(3) ?
    C5 N1 Ir1 C19 . . . . -86.1(2) ?
    C1 N1 Ir1 Cl1 . . . . -76.8(2) ?
    C5 N1 Ir1 Cl1 . . . . 96.12(17) ?
    C6 N2 Ir1 N1 . . . . -7.72(17) ?
    N3 N2 Ir1 N1 . . . . -166.01(19) ?
    C6 N2 Ir1 C21 . . . . 139.0(3) ?
    N3 N2 Ir1 C21 . . . . -19.2(5) ?
    C6 N2 Ir1 C23 . . . . 104.74(19) ?
    N3 N2 Ir1 C23 . . . . -53.55(19) ?
    C6 N2 Ir1 C22 . . . . 79.9(2) ?
    N3 N2 Ir1 C22 . . . . -78.4(2) ?
    C6 N2 Ir1 C20 . . . . 172.56(17) ?
    N3 N2 Ir1 C20 . . . . 14.3(2) ?
    C6 N2 Ir1 C19 . . . . 144.34(18) ?
    N3 N2 Ir1 C19 . . . . -13.94(19) ?
    C6 N2 Ir1 Cl1 . . . . -89.12(17) ?
    N3 N2 Ir1 Cl1 . . . . 112.59(17) ?
    C22 C21 Ir1 N1 . . . . 69.91(17) ?
    C20 C21 Ir1 N1 . . . . -173.88(14) ?
    C26 C21 Ir1 N1 . . . . -53.0(3) ?
    C22 C21 Ir1 N2 . . . . -74.0(4) ?
    C20 C21 Ir1 N2 . . . . 42.2(4) ?
    C26 C21 Ir1 N2 . . . . 163.1(3) ?
    C22 C21 Ir1 C23 . . . . -36.82(15) ?
    C20 C21 Ir1 C23 . . . . 79.39(17) ?
    C26 C21 Ir1 C23 . . . . -159.8(3) ?
    C20 C21 Ir1 C22 . . . . 116.2(2) ?
    C26 C21 Ir1 C22 . . . . -122.9(3) ?
    C22 C21 Ir1 C20 . . . . -116.2(2) ?
    C26 C21 Ir1 C20 . . . . 120.9(3) ?
    C22 C21 Ir1 C19 . . . . -79.72(16) ?
    C20 C21 Ir1 C19 . . . . 36.49(16) ?
    C26 C21 Ir1 C19 . . . . 157.3(3) ?
    C22 C21 Ir1 Cl1 . . . . 154.68(14) ?
    C20 C21 Ir1 Cl1 . . . . -89.11(15) ?
    C26 C21 Ir1 Cl1 . . . . 31.7(2) ?
    C22 C23 Ir1 N1 . . . . -71.61(17) ?
    C19 C23 Ir1 N1 . . . . 172.47(13) ?
    C28 C23 Ir1 N1 . . . . 50.1(3) ?
    C22 C23 Ir1 N2 . . . . -152.20(15) ?
    C19 C23 Ir1 N2 . . . . 91.88(15) ?
    C28 C23 Ir1 N2 . . . . -30.5(3) ?
    C22 C23 Ir1 C21 . . . . 36.50(16) ?
    C19 C23 Ir1 C21 . . . . -79.42(16) ?
    C28 C23 Ir1 C21 . . . . 158.2(3) ?
    C19 C23 Ir1 C22 . . . . -115.9(2) ?
    C28 C23 Ir1 C22 . . . . 121.7(3) ?
    C22 C23 Ir1 C20 . . . . 80.18(17) ?
    C19 C23 Ir1 C20 . . . . -35.74(15) ?
    C28 C23 Ir1 C20 . . . . -158.1(3) ?
    C22 C23 Ir1 C19 . . . . 115.9(2) ?
    C28 C23 Ir1 C19 . . . . -122.4(3) ?
    C22 C23 Ir1 Cl1 . . . . 70.8(3) ?
    C19 C23 Ir1 Cl1 . . . . -45.1(3) ?
    C28 C23 Ir1 Cl1 . . . . -167.52(18) ?
    C21 C22 Ir1 N1 . . . . -121.06(15) ?
    C23 C22 Ir1 N1 . . . . 119.29(16) ?
    C27 C22 Ir1 N1 . . . . -1.1(2) ?
    C21 C22 Ir1 N2 . . . . 160.33(14) ?
    C23 C22 Ir1 N2 . . . . 40.7(2) ?
    C27 C22 Ir1 N2 . . . . -79.7(3) ?
    C23 C22 Ir1 C21 . . . . -119.7(2) ?
    C27 C22 Ir1 C21 . . . . 119.9(3) ?
    C21 C22 Ir1 C23 . . . . 119.7(2) ?
    C27 C22 Ir1 C23 . . . . -120.4(3) ?
    C21 C22 Ir1 C20 . . . . 39.13(16) ?
    C23 C22 Ir1 C20 . . . . -80.53(17) ?
    C27 C22 Ir1 C20 . . . . 159.1(3) ?
    C21 C22 Ir1 C19 . . . . 80.97(17) ?
    C23 C22 Ir1 C19 . . . . -38.69(16) ?
    C27 C22 Ir1 C19 . . . . -159.1(3) ?
    C21 C22 Ir1 Cl1 . . . . -34.25(18) ?
    C23 C22 Ir1 Cl1 . . . . -153.90(13) ?
    C27 C22 Ir1 Cl1 . . . . 85.7(2) ?
    C19 C20 Ir1 N1 . . . . 131.1(2) ?
    C21 C20 Ir1 N1 . . . . 12.9(3) ?
    C25 C20 Ir1 N1 . . . . -105.7(3) ?
    C19 C20 Ir1 N2 . . . . -49.54(19) ?
    C21 C20 Ir1 N2 . . . . -167.75(13) ?
    C25 C20 Ir1 N2 . . . . 73.7(3) ?
    C19 C20 Ir1 C21 . . . . 118.2(2) ?
    C25 C20 Ir1 C21 . . . . -118.6(3) ?
    C19 C20 Ir1 C23 . . . . 36.83(15) ?
    C21 C20 Ir1 C23 . . . . -81.38(16) ?
    C25 C20 Ir1 C23 . . . . 160.0(3) ?
    C19 C20 Ir1 C22 . . . . 80.01(16) ?
    C21 C20 Ir1 C22 . . . . -38.20(15) ?
    C25 C20 Ir1 C22 . . . . -156.8(3) ?
    C21 C20 Ir1 C19 . . . . -118.2(2) ?
    C25 C20 Ir1 C19 . . . . 123.2(3) ?
    C19 C20 Ir1 Cl1 . . . . -146.48(14) ?
    C21 C20 Ir1 Cl1 . . . . 95.32(14) ?
    C25 C20 Ir1 Cl1 . . . . -23.3(3) ?
    C20 C19 Ir1 N1 . . . . -135.02(19) ?
    C23 C19 Ir1 N1 . . . . -15.0(3) ?
    C24 C19 Ir1 N1 . . . . 101.9(3) ?
    C20 C19 Ir1 N2 . . . . 143.14(14) ?
    C23 C19 Ir1 N2 . . . . -96.88(15) ?
    C24 C19 Ir1 N2 . . . . 20.1(3) ?
    C20 C19 Ir1 C21 . . . . -38.29(15) ?
    C23 C19 Ir1 C21 . . . . 81.69(16) ?
    C24 C19 Ir1 C21 . . . . -161.3(3) ?
    C20 C19 Ir1 C23 . . . . -120.0(2) ?
    C24 C19 Ir1 C23 . . . . 117.0(3) ?
    C20 C19 Ir1 C22 . . . . -81.17(16) ?
    C23 C19 Ir1 C22 . . . . 38.81(15) ?
    C24 C19 Ir1 C22 . . . . 155.8(3) ?
    C23 C19 Ir1 C20 . . . . 120.0(2) ?
    C24 C19 Ir1 C20 . . . . -123.0(3) ?
    C20 C19 Ir1 Cl1 . . . . 42.29(16) ?
    C23 C19 Ir1 Cl1 . . . . 162.27(12) ?
    C24 C19 Ir1 Cl1 . . . . -80.8(3) ?
loop_
    _geom_hbond_atom_site_label_D
    _geom_hbond_atom_site_label_H
    _geom_hbond_atom_site_label_A
    _geom_hbond_site_symmetry_A
    _geom_hbond_distance_DH
    _geom_hbond_distance_HA
    _geom_hbond_distance_DA
    _geom_hbond_angle_DHA
    C14 H14 Cl1 . 0.93 2.64 3.553(3) 168
    C2 H2 Cg1 . 0.93 2.71 3.463(3) 139
    C11 H11 Cg2 1_545 0.93 2.61 3.365(3) 139
    C18 H18 Cg3 1_645 0.93 2.60 3.518(3) 169
    C37 H37 Cg4 1_465 0.93 2.65 3.489(3) 150
    C16 Cl2 Cg5 2_755 1.753(3) 3.5762(15) 4.359(3) 104.51(10)
data_global
_journal_date_recd_electronic     2015-02-09
_journal_date_accepted     2015-02-12
_journal_name_full     'Acta Crystallographica, Section E'
_journal_year     2015
_journal_volume     71
_journal_issue      3
_journal_page_first     m65
_journal_page_last     m66
_journal_paper_category     HM
_journal_paper_doi     10.1107/S2056989015003023
_journal_coeditor_code     RZ5149
_publ_contact_author
;
Therrien, Bruno
Institut de Chimie,
Universit\'e de Neuch\^atel,
Avenue de Bellevaux 51,
CH-2000 Neuch\^atel,
Switzerland
;
_publ_contact_author_email     bruno.therrien@unine.ch
_publ_contact_author_fax     '+41 32 718 2511'
_publ_contact_author_phone     '+41 32 718 2499'
_publ_section_title
;\
Crystal structure of
chlorido(2-{[2-(4-chlorophenyl)hydrazin-1-ylidene-\k<i>N</i>^1^](phenyl)\
methyl}pyridine-\k<i>N</i>)(\h^5^-pentamethylcyclopentadienyl)iridium(III)
tetraphenylborate
;
loop_
    _publ_author_name
    _publ_author_address
    'Devika, Neelakandan'
;
Department of Chemistry,
BIT Campus, Anna University,
Tiruchirappalli 620 024,
Tamil Nadu State,
India
;
    'Raja, Nandhagopal'
;
Institut de Chimie,
Universit\'e de Neuch\^atel,
Avenue de Bellevaux 51,
CH-2000 Neuch\^atel,
Switzerland
;
    'Ananthalakshmi, Subbiah'
;
Department of Chemistry,
Urumu Dhanalakshmi College,
Tiruchirappalli 620 019,
Tamil Nadu State,
India
;
    'Therrien, Bruno'
;
Institut de Chimie,
Universit\'e de Neuch\^atel,
Avenue de Bellevaux 51,
CH-2000 Neuch\^atel,
Switzerland
;
_publ_section_synopsis
;
The title compound, [Ir(\h^5^-C~5~Me~5~)Cl(C~18~H~14~ClN~3~)]B(C~6~H~5~)~4~,
shows a five-membered metallacycle, the hydrazinylidenepyridine ligand being
<i>N</i>,<i>N</i> coordinated, and the complex is chiral at the metal center.
The salt crystallizes as a racemate in the triclinic space group <i>P</i>-1.
;
