# Supplementary material for: Crystal structure of chlorido­(2-{[2-(4-chloro­phen­yl)hydrazin-1-yl­idene-κN 1](phen­yl)meth­yl}pyridine-κN)(η5-penta­methyl­cyclo­penta­dien­yl)iridium(III) tetra­phenyl­borate
Source: Acta Crystallogr E Crystallogr Commun. 2015 Feb 18;71(Pt 3):m65–6. doi: 10.1107/S2056989015003023 (PMC4350695; doi:10.1107/S2056989015003023)
Supplement: Supplementary file 2 [file e-71-00m65-Isup2.hkl]

# 
# h,k,l, Fc-squared, Fo-squared, sigma(Fo-squared) and status flag 
# 
data_I
_shelx_title ' ND12 IN P-1' 
_shelx_refln_list_code          4 
_shelx_F_calc_maximum      273.25 
_exptl_crystal_F_000       996.00 
_reflns_d_resolution_high  0.7287 
 
loop_ 
 _symmetry_equiv_pos_as_xyz 
 'x, y, z' 
 '-x, -y, -z' 
 
_cell_length_a     8.9597 
_cell_length_b    12.5586 
_cell_length_c    20.0796 
_cell_angle_alpha  98.228 
_cell_angle_beta   95.860 
_cell_angle_gamma  97.183 
 
_shelx_F_squared_multiplier     1.000 
 
loop_ 
 _refln_index_h 
 _refln_index_k 
 _refln_index_l 
 _refln_F_squared_calc 
 _refln_F_squared_meas 
 _refln_F_squared_sigma 
 _refln_observed_status 
   1   0   0      143.74      200.29     71.44 o 
   2   0   0    25251.28    24986.02    877.35 o 
   3   0   0     6113.59     6104.16    351.49 o 
   4   0   0    15149.64    15124.88   1468.06 o 
   5   0   0      768.63      791.99     57.78 o 
   6   0   0     3242.64     3198.79    127.01 o 
   7   0   0       29.34       63.92     64.88 o 
   8   0   0     7362.26     6973.72    409.05 o 
   9   0   0      286.63      279.35     53.69 o 
  10   0   0     5311.23     5179.12    202.83 o 
  11   0   0       33.74       86.26     75.79 o 
  12   0   0     1888.29     1652.62    247.26 o 
 -12   1   0       19.95       56.45     90.93 o 
 -11   1   0     1941.61     1749.40    130.03 o 
 -10   1   0      708.23      727.23     59.56 o 
  -9   1   0     5017.49     4787.37    167.75 o 
  -8   1   0      158.98      186.06     67.49 o 
  -7   1   0     7899.33     7707.85    218.90 o 
  -6   1   0      574.50      576.71     49.35 o 
  -5   1   0     9499.69     9670.83    328.57 o 
  -4   1   0     2667.78     2904.53    126.42 o 
  -3   1   0    18077.40    17667.39   1214.45 o 
  -2   1   0     5570.04     6079.39    218.16 o 
  -1   1   0    36028.84    37397.55    328.03 o 
   0   1   0     6879.86     7553.97    141.23 o 
   1   1   0    53675.50    45285.39   3169.86 o 
   2   1   0    17734.26    17471.46    622.18 o 
   3   1   0    19673.73    19686.55    814.64 o 
   4   1   0     5267.05     5315.18    226.85 o 
   5   1   0     7637.27     7375.66    367.44 o 
   6   1   0      404.15      445.24     57.59 o 
   7   1   0     6870.88     6387.04    258.57 o 
   8   1   0     1652.95     1604.73     73.54 o 
   9   1   0     2391.40     2255.79     99.87 o 
  10   1   0      297.68      301.21     62.98 o 
  11   1   0     3614.52     3379.29    211.33 o 
 -12   2   0     1415.38     1308.76    103.35 o 
 -11   2   0       29.03       51.86     68.89 o 
 -10   2   0     3775.60     3606.18    147.38 o 
  -9   2   0      137.96      159.53     45.64 o 
  -8   2   0     2706.78     2720.86    104.61 o 
  -7   2   0     1442.69     1442.09     54.26 o 
  -6   2   0     7868.03     8146.93    228.07 o 
  -5   2   0     2682.05     2932.68     86.69 o 
  -4   2   0     4811.12     5012.88    411.37 o 
  -3   2   0      388.26      403.46     51.05 o 
  -2   2   0      972.98     1023.58     58.59 o 
  -1   2   0       63.39       74.04     44.42 o 
   0   2   0    32327.76    33667.05    441.76 o 
   1   2   0    21227.36    20735.74    385.41 o 
   2   2   0    13798.18    13358.47    297.22 o 
   3   2   0     7097.31     7242.88    340.20 o 
   4   2   0    15346.42    15509.90    793.17 o 
   5   2   0      180.59      184.47     52.36 o 
   6   2   0     3546.17     3438.68     66.56 o 
   7   2   0     2401.34     2304.55    110.86 o 
   8   2   0     3284.07     3239.45    207.34 o 
   9   2   0      414.83      374.41     69.84 o 
  10   2   0     2203.38     2148.50     88.94 o 
  11   2   0     1332.30     1407.71     84.79 o 
 -12   3   0      339.74      303.22     78.03 o 
 -11   3   0     1189.41     1064.26     74.23 o 
 -10   3   0      545.61      543.02     64.12 o 
  -9   3   0     4887.02     4860.28    206.22 o 
  -8   3   0     1153.48     1203.70     56.86 o 
  -7   3   0     2306.03     2403.49     64.88 o 
  -6   3   0     5232.84     5304.39    169.34 o 
  -5   3   0    19727.27    20338.74   1330.04 o 
  -4   3   0     9846.57    10125.94    246.16 o 
  -3   3   0     7129.41     7337.19    141.46 o 
  -2   3   0     1489.14     1505.01     53.41 o 
  -1   3   0     4281.02     4343.85     66.37 o 
   0   3   0      600.17      594.71     57.35 o 
   1   3   0    12459.39    12892.27    123.11 o 
   2   3   0     3704.90     3788.18     85.73 o 
   3   3   0     4941.10     4695.98    133.08 o 
   4   3   0    13064.52    13297.73    354.87 o 
   5   3   0     4718.14     5110.43    308.92 o 
   6   3   0     5421.33     5642.18    250.55 o 
   7   3   0     4472.22     4447.83     91.17 o 
   8   3   0     1854.79     1713.19    100.13 o 
   9   3   0     1004.89     1043.14     71.58 o 
  10   3   0      965.56      957.01     80.62 o 
  11   3   0      952.65      961.34     91.69 o 
 -12   4   0      802.97      642.57     80.32 o 
 -11   4   0      817.63      780.23     66.77 o 
 -10   4   0     3560.25     3402.54    172.26 o 
  -9   4   0     2318.43     2381.96    140.26 o 
  -8   4   0     1730.82     1688.55     63.94 o 
  -7   4   0     1067.89     1043.14     53.12 o 
  -6   4   0     8155.96     7788.41    304.59 o 
  -5   4   0     7480.42     7794.32    163.13 o 
  -4   4   0      110.98      120.41     42.53 o 
  -3   4   0     1445.65     1427.49     45.61 o 
  -2   4   0     5905.13     5834.63    132.06 o 
  -1   4   0    29362.00    29184.42    196.51 o 
   0   4   0      111.28      127.51     47.84 o 
   1   4   0     7650.12     7540.13    383.77 o 
   2   4   0    11197.04    11207.16    305.32 o 
   3   4   0    21362.02    21617.28    572.38 o 
   4   4   0      897.02      902.04     45.74 o 
   5   4   0     4118.90     3939.87    134.38 o 
   6   4   0     2066.00     2079.23     63.80 o 
   7   4   0     3666.40     3742.40     74.29 o 
   8   4   0      250.38      278.87     66.30 o 
   9   4   0      891.19      937.09     75.50 o 
  10   4   0     1028.26     1055.82     86.21 o 
  11   4   0     2024.46     2072.48    135.31 o 
 -12   5   0      774.79      699.14     80.40 o 
 -11   5   0     1046.44      964.72     90.21 o 
 -10   5   0     1507.20     1481.50     65.45 o 
  -9   5   0     1761.96     1753.21    155.34 o 
  -8   5   0     2268.62     2160.26     66.11 o 
  -7   5   0     2031.11     1898.44    121.23 o 
  -6   5   0     3021.39     2873.41     53.32 o 
  -5   5   0     4173.30     4152.15    101.00 o 
  -4   5   0     7849.58     7860.32    191.75 o 
  -3   5   0      305.83      246.19     36.25 o 
  -2   5   0    10272.12    10026.02    158.68 o 
  -1   5   0     2494.71     2514.25     55.07 o 
   0   5   0     3487.54     3371.39     74.27 o 
   1   5   0     1939.99     1793.05     72.14 o 
   2   5   0    12962.36    13280.62    195.71 o 
   3   5   0     1566.26     1509.70     70.62 o 
   4   5   0     3506.95     3471.66     91.90 o 
   5   5   0      271.52      290.77     58.37 o 
   6   5   0     4108.52     4142.79     86.67 o 
   7   5   0      130.96      146.93     59.39 o 
   8   5   0     1480.11     1520.04     76.91 o 
   9   5   0       62.88      126.98     80.89 o 
  10   5   0     2234.83     2282.37    116.89 o 
  11   5   0       42.91       33.44    105.58 o 
 -11   6   0     1503.69     1423.37    114.15 o 
 -10   6   0     1055.76     1104.12     89.76 o 
  -9   6   0     3788.38     3597.32     93.63 o 
  -8   6   0      671.10      682.90     71.81 o 
  -7   6   0     5031.84     4871.59    127.87 o 
  -6   6   0     2377.46     2394.16     69.36 o 
  -5   6   0     7807.69     7582.82    243.24 o 
  -4   6   0     2382.10     2362.46     63.29 o 
  -3   6   0     1716.01     1593.22     46.56 o 
  -2   6   0     1686.65     1680.22     45.64 o 
  -1   6   0     1712.56     1528.74     46.23 o 
   0   6   0       28.81       61.14     48.17 o 
   1   6   0     6781.78     6568.24     80.66 o 
   2   6   0     1467.32     1506.14     73.58 o 
   3   6   0     6644.25     6520.20    102.11 o 
   4   6   0      775.93      709.43     72.43 o 
   5   6   0     6596.36     6555.49     73.69 o 
   6   6   0       10.30        1.63     64.13 o 
   7   6   0     1411.69     1430.80     71.49 o 
   8   6   0      129.47      166.19     78.23 o 
   9   6   0     1447.46     1509.93     88.65 o 
  10   6   0        6.43       67.59    103.12 o 
 -11   7   0      485.68      398.62     84.30 o 
 -10   7   0     3623.96     3607.46    161.01 o 
  -9   7   0       74.50      100.46     61.19 o 
  -8   7   0     3649.91     3386.85    152.73 o 
  -7   7   0      444.64      423.55     43.39 o 
  -6   7   0     4267.14     4402.81     98.36 o 
  -5   7   0        6.23       56.98     46.36 o 
  -4   7   0     5014.25     4891.00    102.64 o 
  -3   7   0      747.70      785.96     50.22 o 
  -2   7   0     7077.56     6685.95    131.92 o 
  -1   7   0        6.90       34.86     42.45 o 
   0   7   0     9893.72     9678.57    262.34 o 
   1   7   0     7012.91     7261.58     76.87 o 
   2   7   0    18207.79    18056.72    185.20 o 
   3   7   0      823.54      844.87     57.78 o 
   4   7   0     2075.64     2087.55     76.10 o 
   5   7   0      652.80      622.49     77.10 o 
   6   7   0     5635.77     5852.15    217.75 o 
   7   7   0        1.74       -3.84     93.78 o 
   8   7   0     1067.95     1172.28     74.44 o 
   9   7   0       73.34      106.60     97.75 o 
  10   7   0     1864.63     1888.16    131.63 o 
 -11   8   0     2194.04     2090.64     96.23 o 
 -10   8   0       17.62       74.66     92.82 o 
  -9   8   0     2790.76     2622.29    198.08 o 
  -8   8   0       12.38       44.74     50.27 o 
  -7   8   0     5463.70     5087.53    147.78 o 
  -6   8   0        1.27       36.36     49.26 o 
  -5   8   0     2869.20     2794.23    111.55 o 
  -4   8   0      484.07      564.18     46.80 o 
  -3   8   0    12358.22    12225.31    300.83 o 
  -2   8   0      127.60      126.34     40.44 o 
  -1   8   0     4502.82     4665.37    106.35 o 
   0   8   0      283.23      276.75     41.07 o 
   1   8   0     8855.30     8886.05    376.87 o 
   2   8   0      682.98      683.08     66.76 o 
   3   8   0     6572.77     6530.95     71.64 o 
   4   8   0       42.55       33.22     72.12 o 
   5   8   0     8262.99     8560.65    101.46 o 
   6   8   0      313.16      364.91     84.59 o 
   7   8   0     3010.01     3216.32    174.69 o 
   8   8   0       49.07      107.91    108.20 o 
   9   8   0     2781.04     2801.31    246.76 o 
 -11   9   0      139.75      167.07     89.25 o 
 -10   9   0     2647.43     2463.73    110.54 o 
  -9   9   0       24.42      111.26     63.38 o 
  -8   9   0     3388.18     3048.94     77.01 o 
  -7   9   0       57.89       84.02     61.01 o 
  -6   9   0     1079.37     1116.90     54.08 o 
  -5   9   0      454.38      436.32     45.62 o 
  -4   9   0     4787.23     4659.21    174.61 o 
  -3   9   0      796.29      766.80     46.77 o 
  -2   9   0     7982.55     8300.56    358.05 o 
  -1   9   0     1343.64     1384.50     50.57 o 
   0   9   0     9716.78     9571.48     84.38 o 
   1   9   0      258.45      261.00     59.87 o 
   2   9   0     8076.57     7926.33     80.55 o 
   3   9   0      539.98      540.93     52.86 o 
   4   9   0     5575.40     5503.45     88.59 o 
   5   9   0       35.26       80.47     78.79 o 
   6   9   0     3786.07     3852.90     97.16 o 
   7   9   0       66.92       95.80     96.61 o 
   8   9   0     1896.74     1927.61    115.78 o 
   9   9   0      428.74      400.00    129.25 o 
 -10  10   0      126.85       43.79     73.46 o 
  -9  10   0     1933.59     1759.15     97.52 o 
  -8  10   0      402.79      410.93     69.09 o 
  -7  10   0     3119.16     3023.20     80.77 o 
  -6  10   0     1761.29     1740.93     51.70 o 
  -5  10   0     4450.05     4449.89    125.42 o 
  -4  10   0     1721.81     1714.81     64.88 o 
  -3  10   0    13625.20    13308.19    315.55 o 
  -2  10   0      677.17      653.66     53.07 o 
  -1  10   0     3319.39     3380.11     73.69 o 
   0  10   0      934.00      948.44     62.02 o 
   1  10   0     4476.48     4471.63    311.09 o 
   2  10   0      655.98      648.07     60.09 o 
   3  10   0     5098.75     4952.30     84.41 o 
   4  10   0     1781.75     1763.99     81.59 o 
   5  10   0     3707.59     3842.99    139.15 o 
   6  10   0     1013.88     1024.89     92.84 o 
   7  10   0     5037.16     5235.82    190.70 o 
   8  10   0      437.67      489.76    117.53 o 
 -10  11   0      800.01      758.49     88.70 o 
  -9  11   0      334.46      351.42     71.52 o 
  -8  11   0     3751.60     3636.83     78.36 o 
  -7  11   0     2921.79     2561.15     63.91 o 
  -6  11   0     1844.06     1836.44     85.97 o 
  -5  11   0      847.72      794.60     59.23 o 
  -4  11   0     1515.20     1557.83     63.00 o 
  -3  11   0     4348.95     4362.75    136.98 o 
  -2  11   0     1272.91     1266.02     51.31 o 
  -1  11   0     3234.56     3212.73     70.50 o 
   0  11   0     6072.40     6539.28    351.65 o 
   1  11   0     4634.49     4413.83    170.50 o 
   2  11   0     2891.99     2775.27     69.98 o 
   3  11   0     2156.53     2187.48     84.09 o 
   4  11   0     4009.85     4050.66     99.11 o 
   5  11   0     2504.47     2541.99     75.79 o 
   6  11   0     1496.45     1629.73     99.26 o 
   7  11   0      964.59      992.25    108.10 o 
   8  11   0     1273.61     1402.49    155.16 o 
  -9  12   0     1036.55      959.86     74.20 o 
  -8  12   0     1248.07     1199.33     89.42 o 
  -7  12   0     1087.19     1078.00     64.67 o 
  -6  12   0     1599.94     1534.25     66.89 o 
  -5  12   0     2423.21     2368.83    104.61 o 
  -4  12   0     2997.48     2997.27    107.36 o 
  -3  12   0     1972.96     1854.81     80.19 o 
  -2  12   0     1300.05     1347.42     65.56 o 
  -1  12   0     1202.67     1305.27     60.07 o 
   0  12   0     2419.80     2386.21    153.64 o 
   1  12   0     1203.83     1095.50     78.52 o 
   2  12   0     1363.47     1336.24     65.82 o 
   3  12   0     2196.17     2136.92    153.66 o 
   4  12   0     3563.45     3726.68     80.53 o 
   5  12   0      511.18      475.08     90.90 o 
   6  12   0     1435.17     1516.88     81.88 o 
   7  12   0     1040.86     1096.59    115.12 o 
  -9  13   0      826.81      825.45     75.71 o 
  -8  13   0     1021.72      992.32     73.73 o 
  -7  13   0     2047.10     1998.00     89.20 o 
  -6  13   0     2025.06     2104.92     93.04 o 
  -5  13   0     1514.92     1509.65     63.08 o 
  -4  13   0     1473.11     1553.76     69.87 o 
  -3  13   0     1378.27     1384.63     62.24 o 
  -2  13   0     1212.77     1204.65     55.34 o 
  -1  13   0     1594.25     1633.03     94.87 o 
   0  13   0      328.14      323.19     56.08 o 
   1  13   0     5582.26     5390.85     89.42 o 
   2  13   0      825.16      829.71     67.30 o 
   3  13   0     3733.41     3548.88    176.19 o 
   4  13   0      381.04      397.13     90.05 o 
   5  13   0     2246.50     2285.94    112.62 o 
   6  13   0      537.64      674.37    112.26 o 
  -8  14   0     1350.80     1334.99     79.16 o 
  -7  14   0      261.49      263.20     60.64 o 
  -6  14   0     1646.00     1746.16     77.85 o 
  -5  14   0      598.36      693.15     65.67 o 
  -4  14   0     4139.74     4323.29    149.03 o 
  -3  14   0      140.01      144.41     67.84 o 
  -2  14   0     2942.38     3049.80     97.69 o 
  -1  14   0      244.77      246.69     56.62 o 
   0  14   0     3308.01     3085.41    233.79 o 
   1  14   0      202.37      134.10     70.19 o 
   2  14   0     2516.90     2533.11     76.10 o 
   3  14   0       76.03      121.82     65.55 o 
   4  14   0     2073.55     1941.24    100.16 o 
   5  14   0       36.05       77.36    107.00 o 
  -7  15   0     1385.42     1359.08     83.53 o 
  -6  15   0       44.55       69.11     61.11 o 
  -5  15   0     1923.21     1961.10     67.90 o 
  -4  15   0       28.23        0.03     61.46 o 
  -3  15   0     1659.29     1643.46     76.92 o 
  -2  15   0      131.73      139.41     63.51 o 
  -1  15   0     1742.31     1607.92     66.78 o 
   0  15   0        3.73      -23.06     81.38 o 
   1  15   0     1786.42     1715.68     95.15 o 
   2  15   0        0.14       17.14     80.22 o 
   3  15   0     2010.65     1917.09    101.59 o 
   4  15   0      137.06      138.15     84.09 o 
  -5  16   0       44.97       95.58     72.70 o 
  -4  16   0     1602.79     1607.46     86.56 o 
  -3  16   0      102.88      175.84     65.15 o 
  -2  16   0     2376.23     2291.99    125.56 o 
  -1  16   0      113.13       86.23     87.64 o 
   0  16   0     2082.35     1977.28     89.94 o 
   1  16   0       27.13       30.78    100.49 o 
   2  16   0     2090.42     1949.97    109.45 o 
  -2  17   0      107.88       46.58     82.69 o 
  -1  17   0     1161.15     1191.26    179.19 o 
   1 -17   1      336.15      258.65    115.70 o 
   2 -17   1     1191.23     1016.27    121.95 o 
   3 -17   1      819.57      712.76    125.13 o 
  -2 -16   1      745.50      713.03    104.27 o 
  -1 -16   1     1147.09     1006.35     87.36 o 
   0 -16   1     1032.06      846.48    282.91 o 
   1 -16   1     1517.25     1421.78    168.48 o 
   2 -16   1      735.82      715.20     69.99 o 
   3 -16   1      723.37      692.59     70.95 o 
   4 -16   1      141.39      154.73     82.56 o 
   5 -16   1     1475.52     1571.67     77.66 o 
  -4 -15   1     1397.51     1274.48     92.02 o 
  -3 -15   1      891.24      939.72     81.40 o 
  -2 -15   1     1123.07     1052.26    111.12 o 
  -1 -15   1      325.94      434.90     91.64 o 
   0 -15   1     2167.00     2041.59    230.59 o 
   1 -15   1     1977.06     1843.83     77.41 o 
   2 -15   1      535.46      577.54     72.06 o 
   3 -15   1      542.03      534.28     66.46 o 
   4 -15   1     1323.24     1276.36     68.40 o 
   5 -15   1      864.26      871.16     64.90 o 
   6 -15   1      357.94      386.13     73.25 o 
   7 -15   1      870.91      880.44     77.98 o 
  -5 -14   1      890.00      917.00     86.79 o 
  -4 -14   1      362.55      311.07     69.55 o 
  -3 -14   1     1055.08      974.88     92.64 o 
  -2 -14   1     1289.57     1160.92     88.08 o 
  -1 -14   1      528.67      599.64     84.59 o 
   0 -14   1     3369.19     3231.61    234.51 o 
   1 -14   1      962.18     1079.10     60.96 o 
   2 -14   1     3148.41     3046.38    115.49 o 
   3 -14   1      460.63      418.46     76.16 o 
   4 -14   1     2053.85     1999.85     81.20 o 
   5 -14   1     1838.08     1733.17     86.41 o 
   6 -14   1     1370.12     1291.52     68.36 o 
   7 -14   1      426.80      434.80     78.54 o 
   8 -14   1     1267.99     1291.90     87.65 o 
  -6 -13   1      269.23      250.70    108.45 o 
  -5 -13   1     1824.74     1804.01     99.78 o 
  -4 -13   1      533.21      643.24     91.48 o 
  -3 -13   1     3489.75     3585.66    116.12 o 
  -2 -13   1      330.83      351.33     84.09 o 
  -1 -13   1     1579.89     1519.14     89.60 o 
   0 -13   1     2572.71     2528.83    162.84 o 
   1 -13   1     5411.40     5570.12    177.64 o 
   2 -13   1       34.54       58.90     59.43 o 
   3 -13   1     3037.37     3039.65     86.86 o 
   4 -13   1      303.73      339.42     50.69 o 
   5 -13   1     2218.16     2277.17    134.81 o 
   6 -13   1       92.26      128.85     61.06 o 
   7 -13   1      808.21      781.78     67.52 o 
   8 -13   1       87.85       53.88     92.00 o 
   9 -13   1     1150.92     1063.46     97.61 o 
  -7 -12   1       14.60       48.97     89.88 o 
  -6 -12   1     1711.56     1755.30    102.61 o 
  -5 -12   1      469.05      525.77     77.62 o 
  -4 -12   1     3706.20     3719.01     78.12 o 
  -3 -12   1       11.81       14.94     80.10 o 
  -2 -12   1     2602.56     2613.32     61.53 o 
  -1 -12   1      724.03      691.83     51.36 o 
   0 -12   1     5356.06     5448.34    303.01 o 
   1 -12   1      333.24      330.60     57.97 o 
   2 -12   1     2116.73     2063.18     63.58 o 
   3 -12   1       29.99       77.31     56.28 o 
   4 -12   1     5421.76     5273.71    245.78 o 
   5 -12   1       45.53       54.54     53.74 o 
   6 -12   1     1974.52     1886.41     61.17 o 
   7 -12   1       39.55       46.13     60.87 o 
   8 -12   1     2010.11     1912.11     91.75 o 
   9 -12   1      203.58      191.08     75.17 o 
  -8 -11   1       54.42      125.61    123.78 o 
  -7 -11   1     1336.15     1438.90    115.62 o 
  -6 -11   1       48.19      111.26     93.06 o 
  -5 -11   1     3070.50     3159.96     84.59 o 
  -4 -11   1      292.67      336.82     79.53 o 
  -3 -11   1     4382.91     4437.04     77.58 o 
  -2 -11   1       90.96      107.83     60.12 o 
  -1 -11   1    11871.43    11775.84   1091.73 o 
   0 -11   1      609.57      548.66     58.70 o 
   1 -11   1     9139.35     8910.84     65.34 o 
   2 -11   1     1004.07      956.66     45.66 o 
   3 -11   1     8110.54     7676.77    189.86 o 
   4 -11   1       64.78       63.49     38.36 o 
   5 -11   1     1845.33     1845.98     55.60 o 
   6 -11   1       65.15      120.71     53.91 o 
   7 -11   1     3469.62     3369.49     77.01 o 
   8 -11   1      224.95      255.46     63.08 o 
   9 -11   1     1072.15      978.91     65.46 o 
  10 -11   1       37.51       87.11    104.00 o 
  -8 -10   1     2025.85     2156.86    120.45 o 
  -7 -10   1      496.74      641.09     87.32 o 
  -6 -10   1     3530.14     3883.86    100.03 o 
  -5 -10   1      345.18      396.41     64.78 o 
  -4 -10   1     8221.47     8206.67     95.77 o 
  -3 -10   1      131.32      177.86     73.25 o 
  -2 -10   1     7779.68     7680.07    120.13 o 
  -1 -10   1       25.03       64.56     63.78 o 
   0 -10   1     5744.90     5713.88     63.68 o 
   1 -10   1      737.89      716.34     47.45 o 
   2 -10   1     3681.50     3484.92     83.08 o 
   3 -10   1      885.77      859.97     41.62 o 
   4 -10   1     8444.89     8390.20    209.22 o 
   5 -10   1      563.83      645.22     51.05 o 
   6 -10   1     3166.81     3142.23     51.36 o 
   7 -10   1      270.52      267.71     55.93 o 
   8 -10   1     2789.90     2675.92     91.30 o 
   9 -10   1      182.26      185.06     66.19 o 
  10 -10   1     1437.46     1389.44     96.97 o 
  -9  -9   1     1482.60     1503.66    133.83 o 
  -8  -9   1      276.70      323.07    111.03 o 
  -7  -9   1     1136.88     1247.75     81.10 o 
  -6  -9   1      139.32      149.28     67.20 o 
  -5  -9   1     7166.43     7239.30     86.45 o 
  -4  -9   1      398.52      441.84     73.66 o 
  -3  -9   1     3534.69     3336.06     77.93 o 
  -2  -9   1      202.25      232.96     56.52 o 
  -1  -9   1     9059.41     8947.41    337.07 o 
   0  -9   1     5997.49     6141.65     68.27 o 
   1  -9   1     5381.79     5205.96    110.54 o 
   2  -9   1      723.08      735.92     51.41 o 
   3  -9   1    14783.66    14495.49    358.94 o 
   4  -9   1      373.74      376.90     43.50 o 
   5  -9   1     5464.23     5345.23    151.12 o 
   6  -9   1       66.22      113.89     43.04 o 
   7  -9   1     2783.23     2843.23     99.27 o 
   8  -9   1      502.52      531.85     53.55 o 
   9  -9   1     1346.93     1343.53     75.08 o 
  10  -9   1      574.19      583.11     96.55 o 
  11  -9   1     1361.20     1208.65    103.13 o 
  -9  -8   1      700.77      674.18    125.91 o 
  -8  -8   1      903.48      973.84    109.70 o 
  -7  -8   1     1924.57     1914.03    124.13 o 
  -6  -8   1     5889.98     6114.20    345.87 o 
  -5  -8   1      764.99      817.29     66.98 o 
  -4  -8   1     5313.49     5085.76     76.65 o 
  -3  -8   1     1198.90     1166.58     54.38 o 
  -2  -8   1    13201.26    12963.12    352.37 o 
  -1  -8   1     3644.74     3643.37     81.64 o 
   0  -8   1     3963.14     3949.76     64.75 o 
   1  -8   1     1401.22     1507.99     47.61 o 
   2  -8   1     7514.52     7663.50    276.99 o 
   3  -8   1     4338.40     4439.20     77.16 o 
   4  -8   1     4513.70     4473.19    123.83 o 
   5  -8   1     2516.67     2508.12     55.50 o 
   6  -8   1     7232.81     7136.46    139.00 o 
   7  -8   1     4275.35     3954.36     67.00 o 
   8  -8   1     2882.04     2668.59     68.51 o 
   9  -8   1      527.46      563.45     56.55 o 
  10  -8   1     1498.65     1515.27    103.82 o 
  11  -8   1      946.84      827.40     93.12 o 
 -10  -7   1     1100.46     1034.23    110.53 o 
  -9  -7   1     1434.68     1466.73    100.47 o 
  -8  -7   1     1327.77     1420.62    100.17 o 
  -7  -7   1     2539.21     2567.63    151.25 o 
  -6  -7   1     1649.44     1755.61    129.53 o 
  -5  -7   1     1524.08     1609.07    128.64 o 
  -4  -7   1     2347.46     2347.30     65.74 o 
  -3  -7   1     1038.79      914.25     67.85 o 
  -2  -7   1     6410.41     6532.41    217.23 o 
  -1  -7   1     6076.81     6029.23    145.07 o 
   0  -7   1    10025.89    10427.66    127.59 o 
   1  -7   1     3776.84     3711.01     64.88 o 
   2  -7   1     6025.66     6095.75    122.67 o 
   3  -7   1     4938.94     4868.55     76.29 o 
   4  -7   1     4558.23     4405.42     56.09 o 
   5  -7   1     6702.48     6487.02    144.92 o 
   6  -7   1     5958.00     5777.69    119.49 o 
   7  -7   1      985.62      974.05     52.56 o 
   8  -7   1     1602.51     1548.68     75.15 o 
   9  -7   1      987.78      960.46     63.94 o 
  10  -7   1     1938.41     2004.36    109.54 o 
  11  -7   1      351.41      331.35     75.92 o 
 -10  -6   1      652.47      681.65     94.75 o 
  -9  -6   1     1904.04     1979.59     95.94 o 
  -8  -6   1      572.32      603.85     77.63 o 
  -7  -6   1     2860.43     2967.80     77.74 o 
  -6  -6   1     1597.18     1720.96     70.51 o 
  -5  -6   1     5383.94     5461.29    116.03 o 
  -4  -6   1     1496.79     1535.03     60.49 o 
  -3  -6   1     4729.00     4450.03    102.61 o 
  -2  -6   1     5202.87     5018.16    112.62 o 
  -1  -6   1     6198.10     6135.83    126.81 o 
   0  -6   1     3136.87     3165.58     55.47 o 
   1  -6   1     6620.96     6830.05    199.20 o 
   2  -6   1     4883.99     4920.36    113.86 o 
   3  -6   1     5676.49     5835.05    112.56 o 
   4  -6   1       98.91      104.93     39.87 o 
   5  -6   1     5654.01     5625.58    119.78 o 
   6  -6   1     1102.88     1095.69     51.53 o 
   7  -6   1     5936.57     5918.48    144.06 o 
   8  -6   1      353.03      368.27     63.41 o 
   9  -6   1     2737.25     2674.14     87.62 o 
  10  -6   1      353.29      391.78     75.03 o 
  11  -6   1     1055.15      985.44     86.41 o 
 -11  -5   1     1107.69     1134.24    105.06 o 
 -10  -5   1     1784.22     1797.01     97.96 o 
  -9  -5   1      406.95      442.45     80.06 o 
  -8  -5   1     1237.90     1324.58     76.25 o 
  -7  -5   1     1924.59     1988.55     76.34 o 
  -6  -5   1     5929.30     6205.12    142.60 o 
  -5  -5   1      480.33      508.93     57.70 o 
  -4  -5   1     2511.07     2464.40     72.89 o 
  -3  -5   1     4442.90     4488.21    169.49 o 
  -2  -5   1     9110.48     8984.49    181.63 o 
  -1  -5   1      124.90      161.99     54.92 o 
   0  -5   1     8937.79     8924.83     77.34 o 
   1  -5   1      678.53      651.04     41.72 o 
   2  -5   1    12035.64    12149.75    159.66 o 
   3  -5   1      570.87      758.85     41.38 o 
   4  -5   1     5900.40     5759.23     58.59 o 
   5  -5   1     1820.87     1867.77     52.25 o 
   6  -5   1     7496.43     7365.14     93.39 o 
   7  -5   1      167.55      206.69     51.92 o 
   8  -5   1     3345.08     3330.80     88.43 o 
   9  -5   1      150.27      158.59     61.42 o 
  10  -5   1     3279.28     3372.43    143.97 o 
  11  -5   1       44.44       64.67     60.43 o 
  12  -5   1     1225.55     1142.50     88.06 o 
 -11  -4   1     1556.99     1599.75    101.89 o 
 -10  -4   1     1421.08     1484.62     84.57 o 
  -9  -4   1     1220.59     1211.69     76.50 o 
  -8  -4   1      934.09      910.87     68.29 o 
  -7  -4   1     3958.87     4027.93    163.13 o 
  -6  -4   1       44.95       46.69     52.73 o 
  -5  -4   1     4351.05     4197.42    170.59 o 
  -4  -4   1     1248.89     1226.74     50.87 o 
  -3  -4   1     9617.39     9133.59    399.66 o 
  -2  -4   1       97.80      130.66     48.61 o 
  -1  -4   1     9936.17     9564.99    521.47 o 
   0  -4   1     7690.31     7914.97     79.00 o 
   1  -4   1    41288.89    41717.04    950.03 o 
   2  -4   1      811.23      880.68     50.97 o 
   3  -4   1     7659.24     7823.31    134.23 o 
   4  -4   1      737.11      708.46     52.66 o 
   5  -4   1     6495.98     6209.67    132.91 o 
   6  -4   1      251.15      225.72     59.42 o 
   7  -4   1     3434.89     3410.16    130.04 o 
   8  -4   1        4.27       24.78     50.31 o 
   9  -4   1     7207.68     7224.41    188.42 o 
  10  -4   1      299.16      306.48     79.89 o 
  11  -4   1     1695.53     1682.99     74.37 o 
  12  -4   1       15.71       13.21     87.28 o 
 -11  -3   1      195.63      182.19     85.97 o 
 -10  -3   1     3710.85     3801.68    112.56 o 
  -9  -3   1      204.71      227.08     69.44 o 
  -8  -3   1     5192.54     4985.25    208.93 o 
  -7  -3   1      146.16      135.19     59.39 o 
  -6  -3   1     5180.93     5422.30    240.14 o 
  -5  -3   1       10.81       23.67     50.02 o 
  -4  -3   1     8775.67     8308.90    393.45 o 
  -3  -3   1     2967.12     2905.20    119.17 o 
  -2  -3   1    29822.98    27581.26   1378.90 o 
  -1  -3   1        1.86       30.25     60.90 o 
   0  -3   1    18259.25    18518.76    217.92 o 
   1  -3   1       69.54       87.79     43.73 o 
   2  -3   1    17965.29    18200.80    306.32 o 
   3  -3   1     3126.65     3475.08     70.37 o 
   4  -3   1    18196.94    18799.80    329.77 o 
   5  -3   1      372.76      402.31     55.62 o 
   6  -3   1     6718.64     6550.84    202.43 o 
   7  -3   1        6.15       25.65     51.95 o 
   8  -3   1     4822.45     4829.11    109.96 o 
   9  -3   1     1250.63     1254.05     62.42 o 
  10  -3   1     2422.06     2404.63     90.61 o 
  11  -3   1      378.24      410.99     83.30 o 
  12  -3   1     1708.15     1665.47    303.32 o 
 -11  -2   1     3380.77     3352.79    205.54 o 
 -10  -2   1       58.52       74.14     68.11 o 
  -9  -2   1     3452.14     3443.07    108.37 o 
  -8  -2   1       28.44       33.21     56.11 o 
  -7  -2   1     3246.26     3060.62    150.23 o 
  -6  -2   1     2557.17     2502.41    121.74 o 
  -5  -2   1     6492.19     6213.95    326.26 o 
  -4  -2   1     1510.57     1592.00     57.36 o 
  -3  -2   1    17800.65    17224.04    783.43 o 
  -2  -2   1      412.35      424.98     53.56 o 
  -1  -2   1     2253.47     2114.45     88.86 o 
   0  -2   1      359.49      357.43     58.08 o 
   1  -2   1    42168.81    42408.85    623.00 o 
   2  -2   1     5252.71     5473.46     74.12 o 
   3  -2   1    19550.95    20155.73    438.39 o 
   4  -2   1       24.37       32.29     42.67 o 
   5  -2   1     9930.15    10024.44     82.23 o 
   6  -2   1       22.44       65.98     50.97 o 
   7  -2   1     2499.27     2427.25     66.67 o 
   8  -2   1      445.42      429.38     49.95 o 
   9  -2   1     1379.00     1362.08     76.89 o 
  10  -2   1      873.84      822.54     62.80 o 
  11  -2   1     2497.59     2247.72    186.30 o 
  12  -2   1      373.27      368.48    107.67 o 
 -12  -1   1     2106.08     2067.48    150.91 o 
 -11  -1   1      449.74      539.66     72.41 o 
 -10  -1   1     1155.31     1161.12     78.89 o 
  -9  -1   1      163.11      166.92     64.16 o 
  -8  -1   1     3086.87     3087.61    146.22 o 
  -7  -1   1     4531.63     4256.69    239.18 o 
  -6  -1   1     6500.43     6149.16    484.19 o 
  -5  -1   1       92.74       91.18     45.92 o 
  -4  -1   1    22758.02    22463.99    533.32 o 
  -3  -1   1      794.21      833.22     55.74 o 
  -2  -1   1    20911.26    19564.25    326.26 o 
  -1  -1   1      782.72      763.76     65.56 o 
   0  -1   1    13903.29    14107.45    579.41 o 
   1  -1   1      276.70      298.39     61.65 o 
   2  -1   1      252.64      338.89     57.26 o 
   3  -1   1      956.28      902.85     60.69 o 
   4  -1   1    12161.15    13155.56    450.38 o 
   5  -1   1     4506.73     4681.93    141.46 o 
   6  -1   1     8209.12     8775.80    143.19 o 
   7  -1   1      300.11      264.37     52.31 o 
   8  -1   1    11461.95    11179.71    367.58 o 
   9  -1   1     1421.95     1524.21     69.28 o 
  10  -1   1     2090.68     1962.12    131.19 o 
  11  -1   1      256.13      254.33     73.48 o 
  12  -1   1     1118.05     1001.06    109.81 o 
 -12   0   1      215.58      227.26     89.61 o 
 -11   0   1     1211.08     1156.56     75.91 o 
 -10   0   1      902.81      842.36     62.70 o 
  -9   0   1     7100.60     6605.00    336.23 o 
  -8   0   1     2092.36     1981.73    106.20 o 
  -7   0   1     6522.55     6367.98    258.21 o 
  -6   0   1      972.24     1046.90     63.54 o 
  -5   0   1    11690.66    12152.86   1434.02 o 
  -4   0   1    10675.89    10570.50    692.83 o 
  -3   0   1     7065.88     7170.24    511.50 o 
  -2   0   1    15068.85    15353.78    906.89 o 
  -1   0   1    14782.55    15352.63    560.91 o 
   1   0   1    40125.90    38283.47   1564.66 o 
   2   0   1     3505.79     3618.90    128.18 o 
   3   0   1     5816.12     6007.50    427.12 o 
   4   0   1     8097.34     8073.41    450.81 o 
   5   0   1     7694.12     7765.48    133.59 o 
   6   0   1     2112.82     1947.80     82.72 o 
   7   0   1     9043.28     8961.78    373.80 o 
   8   0   1     3999.03     4127.82    119.76 o 
   9   0   1     1161.02     1144.49     59.53 o 
  10   0   1      339.23      344.40     63.10 o 
  11   0   1     2586.81     2285.93    148.39 o 
  12   0   1     1386.78     1272.95    166.18 o 
 -12   1   1      899.83      891.27     81.93 o 
 -11   1   1     1043.84     1016.89     73.20 o 
 -10   1   1     2185.00     2094.65    107.21 o 
  -9   1   1     5094.85     4863.88    217.17 o 
  -8   1   1     3315.65     3176.49     95.51 o 
  -7   1   1     5943.81     6632.56    221.74 o 
  -6   1   1     2112.86     2206.65     73.45 o 
  -5   1   1     9494.73     9889.70    477.40 o 
  -4   1   1     7250.17     7655.74    228.87 o 
  -3   1   1    35655.47    35062.16   3273.44 o 
  -2   1   1    30796.35    30963.10   1536.08 o 
  -1   1   1    10185.17    10902.89    480.43 o 
   0   1   1    15360.23    16015.99    173.03 o 
   1   1   1    14090.55    14416.37    304.44 o 
   2   1   1     8824.90     9039.98    150.42 o 
   3   1   1     8728.90     8818.96    335.38 o 
   4   1   1      374.73      358.63     53.94 o 
   5   1   1     8674.45     8391.33    266.44 o 
   6   1   1     4398.13     4268.91    169.60 o 
   7   1   1     5431.48     5405.92    124.62 o 
   8   1   1     3594.85     3483.29    166.86 o 
   9   1   1     2044.20     1969.88     71.73 o 
  10   1   1     1135.76     1090.97     74.15 o 
  11   1   1      909.94      841.25     72.71 o 
 -12   2   1     1325.16     1273.50     88.30 o 
 -11   2   1      457.01      527.25     66.61 o 
 -10   2   1      921.39      910.10     59.44 o 
  -9   2   1     5093.09     5010.23    225.84 o 
  -8   2   1     5206.41     4905.93    105.41 o 
  -7   2   1      133.66      144.61     72.09 o 
  -6   2   1     4985.39     5075.79    238.41 o 
  -5   2   1     2555.06     2606.95    160.15 o 
  -4   2   1     9263.53     9549.26    796.43 o 
  -3   2   1      556.60      750.67     57.81 o 
  -2   2   1     7959.03     8977.29    345.62 o 
  -1   2   1     1506.51     1621.53     58.44 o 
   0   2   1    45087.12    46135.08    824.90 o 
   1   2   1    33116.16    34166.58    389.91 o 
   2   2   1    48759.04    45995.47   1187.38 o 
   3   2   1     3446.00     3472.25     65.52 o 
   4   2   1    20900.83    21643.96    654.06 o 
   5   2   1     3680.29     3807.19    100.85 o 
   6   2   1     5202.70     5296.53    128.81 o 
   7   2   1      791.09      785.81     63.78 o 
   8   2   1     3373.16     3220.66    130.19 o 
   9   2   1      535.23      499.13     71.14 o 
  10   2   1     1395.89     1299.64     80.04 o 
  11   2   1      551.25      593.05     88.01 o 
 -12   3   1      188.84      237.38     68.25 o 
 -11   3   1      371.16      367.60     62.57 o 
 -10   3   1     1724.47     1649.77     71.37 o 
  -9   3   1     4511.98     4425.71    104.90 o 
  -8   3   1      898.52      884.47     63.27 o 
  -7   3   1     2520.83     2552.67     60.03 o 
  -6   3   1       88.29      107.75     49.78 o 
  -5   3   1     8519.95     8303.94    534.47 o 
  -4   3   1       25.39       36.52     43.34 o 
  -3   3   1    10334.58    11138.43    329.99 o 
  -2   3   1      616.36      589.22     45.78 o 
  -1   3   1    33575.91    35468.56    782.25 o 
   0   3   1     2803.48     2946.99     77.15 o 
   1   3   1    11892.55    12248.04    411.94 o 
   2   3   1    16171.99    16000.30    262.02 o 
   3   3   1    25597.67    26040.79    723.16 o 
   4   3   1     2156.03     2371.73     68.41 o 
   5   3   1     3562.15     3646.90     71.28 o 
   6   3   1     1765.93     1829.39     60.68 o 
   7   3   1     6414.73     6563.96    183.79 o 
   8   3   1      120.02      117.63     63.44 o 
   9   3   1     2205.67     2164.43    103.31 o 
  10   3   1       56.00       71.29     77.97 o 
  11   3   1     3281.03     3065.95    164.81 o 
 -12   4   1     1053.10      966.99     70.73 o 
 -11   4   1      247.00      245.29     58.24 o 
 -10   4   1     1930.19     1909.44     61.09 o 
  -9   4   1     1235.58     1206.01     64.92 o 
  -8   4   1     5489.42     5514.33    130.13 o 
  -7   4   1     1159.04     1121.62     66.88 o 
  -6   4   1     7320.79     6989.35    360.22 o 
  -5   4   1       15.29       49.82     42.52 o 
  -4   4   1     8984.74     9037.49    335.36 o 
  -3   4   1       85.38       62.37     40.10 o 
  -2   4   1     8077.36     8566.07    191.16 o 
  -1   4   1     1552.93     1645.19     51.43 o 
   0   4   1     4188.50     4227.68    101.52 o 
   1   4   1      388.15      439.18     57.22 o 
   2   4   1    16824.28    16711.01    382.41 o 
   3   4   1       43.32       82.96     53.06 o 
   4   4   1    11158.75    10796.21    115.66 o 
   5   4   1      607.76      629.43     54.46 o 
   6   4   1     6880.31     7087.18    172.38 o 
   7   4   1      263.27      266.15     60.16 o 
   8   4   1     2713.11     2679.03    116.95 o 
   9   4   1      100.89      107.76     74.46 o 
  10   4   1     3621.50     3649.35    113.43 o 
  11   4   1      197.95      179.76     98.19 o 
 -12   5   1       10.10       44.07     69.49 o 
 -11   5   1     1718.84     1559.99    100.91 o 
 -10   5   1       54.13       85.32     69.54 o 
  -9   5   1     3153.09     3120.35    116.89 o 
  -8   5   1      608.57      555.39     72.92 o 
  -7   5   1     5247.86     5000.20    219.19 o 
  -6   5   1       67.38      103.41     45.19 o 
  -5   5   1     8698.06     8729.75    286.39 o 
  -4   5   1        1.74       38.93     45.00 o 
  -3   5   1     9581.77     9286.43    204.89 o 
  -2   5   1     3006.79     3193.91     80.05 o 
  -1   5   1    19562.21    19157.43    446.77 o 
   0   5   1       14.36       20.07     42.35 o 
   1   5   1    14583.64    14902.11    327.27 o 
   2   5   1     1110.22     1126.67     68.09 o 
   3   5   1    11699.65    11422.09    218.73 o 
   4   5   1      612.58      557.29     51.69 o 
   5   5   1     4207.73     4410.35     76.72 o 
   6   5   1      159.84      183.41     57.84 o 
   7   5   1     6891.00     7018.88    128.74 o 
   8   5   1      185.98      208.93     70.48 o 
   9   5   1     2681.86     2746.94    130.04 o 
  10   5   1      323.18      334.70     96.24 o 
 -11   6   1       16.16       11.17     81.60 o 
 -10   6   1     3837.68     3850.93    263.12 o 
  -9   6   1       70.57       86.67     77.05 o 
  -8   6   1     2338.38     2212.99     83.37 o 
  -7   6   1       63.43       93.20     52.43 o 
  -6   6   1     9120.58     8757.68    183.97 o 
  -5   6   1      458.17      442.11     48.47 o 
  -4   6   1     8331.43     8394.21    245.06 o 
  -3   6   1       94.98      172.65     42.28 o 
  -2   6   1     7308.78     6880.29    143.48 o 
  -1   6   1     2372.14     2505.14     63.86 o 
   0   6   1     8568.42     8650.78    146.20 o 
   1   6   1     2588.54     2764.41     68.69 o 
   2   6   1     3300.94     3182.27     75.09 o 
   3   6   1     2262.75     2169.27     72.83 o 
   4   6   1     5097.13     5049.07     86.35 o 
   5   6   1     2844.85     2975.74     68.72 o 
   6   6   1     4270.89     4561.03     80.33 o 
   7   6   1     1444.02     1493.37     75.13 o 
   8   6   1     2469.11     2513.27     85.76 o 
   9   6   1      480.75      469.49     88.64 o 
  10   6   1     2066.30     2107.19    107.22 o 
 -11   7   1     2399.47     2138.68     87.28 o 
 -10   7   1      424.23      444.31     58.83 o 
  -9   7   1     2104.94     2079.49    162.27 o 
  -8   7   1       55.18       69.57     60.31 o 
  -7   7   1    10173.02     9580.81    289.23 o 
  -6   7   1       74.61       67.62     54.74 o 
  -5   7   1     4003.33     4005.71     80.06 o 
  -4   7   1       41.20       76.94     50.44 o 
  -3   7   1     5156.91     4965.04    110.60 o 
  -2   7   1     8759.64     9181.92    285.46 o 
  -1   7   1     1846.54     1653.06     48.07 o 
   0   7   1     5504.36     5805.02    205.25 o 
   1   7   1    16874.93    17198.38    102.55 o 
   2   7   1     5126.18     5095.19     75.08 o 
   3   7   1     7402.07     7372.80     91.32 o 
   4   7   1       58.43      117.18     48.89 o 
   5   7   1     1652.50     1660.66     69.12 o 
   6   7   1     2869.44     2814.08     90.65 o 
   7   7   1      529.09      568.39    101.75 o 
   8   7   1      725.22      692.42     94.41 o 
   9   7   1     1121.64     1194.98    103.97 o 
  10   7   1     1473.15     1373.21    122.67 o 
 -11   8   1      626.10      652.59     85.85 o 
 -10   8   1     1696.26     1632.77     65.52 o 
  -9   8   1     1165.74     1089.53     85.97 o 
  -8   8   1     3553.53     3432.72     83.54 o 
  -7   8   1     2496.78     2404.23     71.09 o 
  -6   8   1     7281.81     6885.71    258.23 o 
  -5   8   1     1654.44     1574.17     51.33 o 
  -4   8   1     9242.85     9175.34    283.06 o 
  -3   8   1     5785.40     5614.05    185.36 o 
  -2   8   1     8361.69     8272.85    225.12 o 
  -1   8   1     1365.91     1207.42     51.53 o 
   0   8   1     3183.49     3007.72    140.16 o 
   1   8   1     4229.49     4370.01     63.64 o 
   2   8   1     1856.50     1724.15     69.69 o 
   3   8   1     1394.21     1354.92     56.06 o 
   4   8   1     3073.03     3091.28     80.66 o 
   5   8   1     4216.72     4360.11     89.65 o 
   6   8   1      384.26      383.74     85.37 o 
   7   8   1     1154.79     1192.04     95.80 o 
   8   8   1     1528.43     1596.82    110.35 o 
   9   8   1     1111.53     1125.32    125.52 o 
 -11   9   1      527.40      521.15     89.80 o 
 -10   9   1     1219.63     1128.53     80.96 o 
  -9   9   1     1059.63     1085.41     65.41 o 
  -8   9   1      798.45      722.24     67.94 o 
  -7   9   1     2847.45     2678.19    117.08 o 
  -6   9   1     4890.31     4587.30    124.14 o 
  -5   9   1     2511.70     2517.33     84.05 o 
  -4   9   1     4122.13     3964.63    120.96 o 
  -3   9   1     4703.31     4714.12    129.14 o 
  -2   9   1     3029.06     2961.49     96.13 o 
  -1   9   1      301.57      323.51     52.32 o 
   0   9   1     4729.87     4953.51    275.04 o 
   1   9   1     2942.36     2920.65     89.74 o 
   2   9   1     5430.41     5289.08     81.48 o 
   3   9   1     4065.80     3999.06     81.24 o 
   4   9   1     6244.32     6192.54    118.13 o 
   5   9   1     2855.00     2983.67     72.13 o 
   6   9   1     2899.70     2932.11    132.14 o 
   7   9   1     1340.40     1416.42     98.29 o 
   8   9   1      645.55      652.09    111.26 o 
   9   9   1      151.72      224.99    131.36 o 
 -10  10   1      166.83      186.27     74.14 o 
  -9  10   1     1115.77     1118.59     62.84 o 
  -8  10   1      778.89      823.68     70.89 o 
  -7  10   1     3288.10     3219.05     70.68 o 
  -6  10   1      173.96      236.14     47.74 o 
  -5  10   1     3302.43     3100.86     84.38 o 
  -4  10   1     1302.63     1296.52     62.38 o 
  -3  10   1     9972.17     9705.32    258.78 o 
  -2  10   1     5967.87     6088.16    137.73 o 
  -1  10   1     5115.30     5298.17    286.39 o 
   0  10   1      997.59     1024.15     62.56 o 
   1  10   1     5299.86     5173.20    249.82 o 
   2  10   1      707.83      663.92     69.12 o 
   3  10   1     3679.12     3520.84    115.62 o 
   4  10   1      327.14      352.05     55.44 o 
   5  10   1     7946.81     7902.40    102.03 o 
   6  10   1       42.13       59.12     70.79 o 
   7  10   1     1670.10     1615.15    113.12 o 
   8  10   1      597.34      690.73    142.15 o 
 -10  11   1     1941.67     1797.70    121.52 o 
  -9  11   1      318.88      353.06     70.20 o 
  -8  11   1     3053.37     2929.58     94.20 o 
  -7  11   1      520.34      565.66     68.99 o 
  -6  11   1     2542.45     2486.99     78.25 o 
  -5  11   1      184.76      207.01     44.23 o 
  -4  11   1     3057.22     2896.20     56.93 o 
  -3  11   1       20.18       18.88     54.07 o 
  -2  11   1     4584.09     4730.43    185.64 o 
  -1  11   1       42.64       48.56     49.38 o 
   0  11   1     8750.41     9028.24    525.70 o 
   1  11   1      250.13      246.84     59.83 o 
   2  11   1     4903.90     4768.93    109.62 o 
   3  11   1      594.54      578.43     54.69 o 
   4  11   1     6043.77     5847.83     93.93 o 
   5  11   1       48.11       64.33     69.03 o 
   6  11   1      906.06      919.84     97.62 o 
   7  11   1        6.97       54.14    107.17 o 
  -9  12   1     2671.34     2490.83     70.74 o 
  -8  12   1        2.64      -12.08     62.92 o 
  -7  12   1     1148.93     1146.88     71.99 o 
  -6  12   1       14.50       38.27     57.28 o 
  -5  12   1     3380.41     3555.33    133.21 o 
  -4  12   1      261.75      267.59     67.55 o 
  -3  12   1     2014.78     2093.36     88.86 o 
  -2  12   1      132.69      166.24     46.27 o 
  -1  12   1     8537.45     8608.46    488.04 o 
   0  12   1     1018.51      987.90     72.78 o 
   1  12   1     6164.31     5945.55     98.10 o 
   2  12   1      568.66      531.80     66.80 o 
   3  12   1     2762.67     2706.55     80.59 o 
   4  12   1       45.11       73.26     84.59 o 
   5  12   1     1856.14     1911.21     94.96 o 
   6  12   1       60.78       89.49     80.55 o 
   7  12   1      888.10      870.75     83.05 o 
  -9  13   1        5.55        5.56     71.98 o 
  -8  13   1     2448.88     2399.29     76.92 o 
  -7  13   1       47.53       64.27     63.03 o 
  -6  13   1     2275.78     2257.05     74.72 o 
  -5  13   1       33.90       98.89     67.12 o 
  -4  13   1     2903.74     3030.13     56.78 o 
  -3  13   1       86.06       88.05     52.65 o 
  -2  13   1     2170.33     2303.63     91.81 o 
  -1  13   1      117.30      113.48     54.67 o 
   0  13   1     3102.51     3075.34    197.11 o 
   1  13   1      756.84      806.61     81.73 o 
   2  13   1     2911.79     2768.67     89.06 o 
   3  13   1      176.99      202.53     72.25 o 
   4  13   1     3407.64     3335.32    108.11 o 
   5  13   1       96.07      106.98     97.87 o 
   6  13   1     2786.69     2683.78    101.61 o 
  -8  14   1       42.01       52.53     72.12 o 
  -7  14   1      867.88      777.03     66.72 o 
  -6  14   1       24.88      105.66     76.42 o 
  -5  14   1     2338.45     2218.20     92.66 o 
  -4  14   1      364.60      417.82     70.99 o 
  -3  14   1      972.10     1091.55     69.91 o 
  -2  14   1      160.44      175.57     68.06 o 
  -1  14   1     4076.85     4236.86    194.59 o 
   0  14   1      707.12      675.28     63.49 o 
   1  14   1     1495.47     1500.25     65.10 o 
   2  14   1      467.00      465.43     76.37 o 
   3  14   1     2287.52     2212.24     95.60 o 
   4  14   1      475.78      516.52     73.58 o 
   5  14   1     1268.97     1332.95     95.18 o 
  -7  15   1       91.90       50.87     88.01 o 
  -6  15   1     1944.45     1909.72     89.44 o 
  -5  15   1      444.75      445.72     63.74 o 
  -4  15   1     1904.59     1994.85     85.39 o 
  -3  15   1       50.01      107.48     67.03 o 
  -2  15   1     2250.90     2345.83     72.29 o 
  -1  15   1      251.58      252.60     64.82 o 
   0  15   1     1005.93      998.71     95.21 o 
   1  15   1      233.27      287.94     66.98 o 
   2  15   1     1417.48     1451.19     98.80 o 
   3  15   1      831.93      978.15    100.43 o 
   4  15   1      524.62      470.50    143.15 o 
  -5  16   1      784.75      782.37     74.43 o 
  -4  16   1      215.56      279.34     74.41 o 
  -3  16   1      741.05      762.99     73.97 o 
  -2  16   1      836.95      788.96     71.84 o 
  -1  16   1      651.98      497.22     90.58 o 
   0  16   1      588.95      510.41    102.69 o 
   1  16   1     1248.81     1170.60     83.07 o 
   2  16   1     1379.76     1305.69    108.90 o 
   0 -17   2      454.61      394.43    104.61 o 
   1 -17   2     1273.25     1103.06    374.66 o 
   2 -17   2      621.88      497.43     79.39 o 
   3 -17   2      598.66      655.71     78.63 o 
  -2 -16   2       87.56      166.61    101.86 o 
  -1 -16   2     1519.59     1460.42    102.47 o 
   0 -16   2      161.65      122.72     90.36 o 
   1 -16   2     3227.15     2883.99    246.79 o 
   2 -16   2      394.74      454.12     78.47 o 
   3 -16   2     1989.45     2041.40     82.74 o 
   4 -16   2      342.37      345.71     71.06 o 
   5 -16   2     1312.48     1284.00     76.85 o 
  -4 -15   2      885.87      936.70    106.42 o 
  -3 -15   2      165.23       88.39     78.51 o 
  -2 -15   2     3186.63     3226.39     96.10 o 
  -1 -15   2       31.21      110.32     76.81 o 
   0 -15   2     2145.67     1897.19    218.38 o 
   1 -15   2      440.20      426.80     64.11 o 
   2 -15   2     1900.55     1997.05     73.72 o 
   3 -15   2      311.18      341.61     67.90 o 
   4 -15   2     1876.04     1868.25     67.89 o 
   5 -15   2       10.51        9.83     56.82 o 
   6 -15   2      637.04      626.56     63.19 o 
   7 -15   2        0.88      -25.64    100.53 o 
  -5 -14   2     1201.13     1211.30    104.87 o 
  -4 -14   2      578.64      568.85     96.64 o 
  -3 -14   2     2672.32     2765.13    113.12 o 
  -2 -14   2        1.06      -70.86     87.80 o 
  -1 -14   2     3400.27     3194.91    215.23 o 
   0 -14   2       91.13       85.40     58.53 o 
   1 -14   2     5301.78     5251.58     72.49 o 
   2 -14   2       50.27       71.16     51.07 o 
   3 -14   2     2355.63     2368.02     77.45 o 
   4 -14   2        3.44       13.73     59.39 o 
   5 -14   2     4131.25     4201.12     98.35 o 
   6 -14   2        7.87        1.47     74.07 o 
   7 -14   2     1563.94     1397.22     72.39 o 
   8 -14   2       18.20       45.84     69.60 o 
  -6 -13   2      829.73      858.32     93.63 o 
  -5 -13   2       23.43       60.65     67.82 o 
  -4 -13   2     2694.93     2883.12    158.17 o 
  -3 -13   2      460.64      489.67     85.22 o 
  -2 -13   2     4966.91     4899.21     78.51 o 
  -1 -13   2      106.82       90.48     71.47 o 
   0 -13   2     4807.97     4550.31    247.39 o 
   1 -13   2      730.35      699.67     52.56 o 
   2 -13   2     5016.81     4920.45    151.80 o 
   3 -13   2      231.41      261.82     54.26 o 
   4 -13   2     4248.85     4262.77    105.19 o 
   5 -13   2      279.31      252.44     53.14 o 
   6 -13   2     2058.44     1986.58     77.60 o 
   7 -13   2      207.43      222.42     55.77 o 
   8 -13   2     3333.45     3118.14     98.83 o 
   9 -13   2     1142.23     1161.47    109.90 o 
  -7 -12   2     1242.10     1365.83    115.32 o 
  -6 -12   2      341.20      325.14     86.52 o 
  -5 -12   2     2291.44     2429.94     79.27 o 
  -4 -12   2       14.56      -21.88     82.52 o 
  -3 -12   2     2523.38     2548.25     70.54 o 
  -2 -12   2      224.09      178.97     78.81 o 
  -1 -12   2     4443.51     4429.01    348.17 o 
   0 -12   2      444.60      374.12     50.57 o 
   1 -12   2     3208.09     3223.60     68.20 o 
   2 -12   2     1446.43     1268.02     51.16 o 
   3 -12   2     2503.40     2460.16     51.80 o 
   4 -12   2     2772.38     2662.01    112.27 o 
   5 -12   2     1653.71     1605.38     57.75 o 
   6 -12   2      723.55      761.73     59.82 o 
   7 -12   2     3030.00     2852.20    108.22 o 
   8 -12   2     1479.64     1352.33     69.10 o 
   9 -12   2     2242.18     2178.64     97.24 o 
  -8 -11   2     3938.83     4217.99    132.20 o 
  -7 -11   2      295.78      302.38    107.60 o 
  -6 -11   2     2042.44     2254.00    100.53 o 
  -5 -11   2      399.44      407.17     67.91 o 
  -4 -11   2     2334.04     2343.48     84.93 o 
  -3 -11   2     2169.72     2307.20     81.88 o 
  -2 -11   2     2261.20     2216.64    125.13 o 
  -1 -11   2     4196.60     4087.66    272.37 o 
   0 -11   2     4988.31     5045.19     63.33 o 
   1 -11   2     2063.71     1976.59     51.29 o 
   2 -11   2     5232.05     5414.06     94.93 o 
   3 -11   2     2966.78     2867.42     51.44 o 
   4 -11   2     2665.06     2607.85     52.58 o 
   5 -11   2     1956.08     1855.83     54.60 o 
   6 -11   2     3269.21     3203.68     73.90 o 
   7 -11   2      682.32      650.43     65.44 o 
   8 -11   2      870.54      886.01     64.51 o 
   9 -11   2     1382.47     1332.06     73.25 o 
  10 -11   2      262.67      189.55    103.09 o 
  -8 -10   2     1896.57     2064.66    120.37 o 
  -7 -10   2     1019.38     1001.64    153.16 o 
  -6 -10   2     4528.03     4859.22     79.05 o 
  -5 -10   2     2754.05     2954.83     73.37 o 
  -4 -10   2     5943.26     5859.93    121.13 o 
  -3 -10   2     2541.43     2552.00    112.62 o 
  -2 -10   2     3649.51     3657.07     61.15 o 
  -1 -10   2     3151.52     3049.17    166.29 o 
   0 -10   2     2573.49     2588.32     72.23 o 
   1 -10   2     1045.70     1072.27     48.53 o 
   2 -10   2     3064.23     2995.95     51.73 o 
   3 -10   2     3544.58     3545.43    131.05 o 
   4 -10   2     6617.21     6431.36    250.69 o 
   5 -10   2     1080.09     1170.31     52.08 o 
   6 -10   2     1030.80     1041.07     49.90 o 
   7 -10   2     1194.34     1255.14     53.06 o 
   8 -10   2     2375.49     2216.57     80.91 o 
   9 -10   2      530.15      491.84     59.88 o 
  10 -10   2      909.15      828.44     75.85 o 
  -9  -9   2      962.97     1022.14    132.10 o 
  -8  -9   2      599.46      682.31    115.12 o 
  -7  -9   2     1745.98     1786.90    127.13 o 
  -6  -9   2     2067.90     2151.53     93.00 o 
  -5  -9   2     5658.44     5825.22    109.12 o 
  -4  -9   2      323.87      285.76     54.01 o 
  -3  -9   2     2634.43     2648.21     97.10 o 
  -2  -9   2      369.13      378.21     50.79 o 
  -1  -9   2    11260.32    10609.72    362.38 o 
   0  -9   2      278.92      292.61     43.14 o 
   1  -9   2     5057.84     5041.13     62.05 o 
   2  -9   2     4467.72     4445.26     97.96 o 
   3  -9   2     9276.04     8879.28    186.83 o 
   4  -9   2     2995.25     2912.12    101.72 o 
   5  -9   2     2477.28     2375.25    127.44 o 
   6  -9   2     1328.05     1278.56     46.53 o 
   7  -9   2     3225.74     3006.32     81.78 o 
   8  -9   2       38.10       95.17     65.56 o 
   9  -9   2     1495.30     1407.98    101.14 o 
  10  -9   2      265.76      267.21     66.43 o 
  11  -9   2     1535.81     1330.97    231.10 o 
 -10  -8   2     1129.17     1133.21    274.78 o 
  -9  -8   2      533.46      566.99     88.57 o 
  -8  -8   2     1237.58     1276.27     97.80 o 
  -7  -8   2      544.90      569.70     81.07 o 
  -6  -8   2     4636.94     4813.17    244.76 o 
  -5  -8   2      536.69      597.24     77.81 o 
  -4  -8   2     7142.56     7062.96     74.94 o 
  -3  -8   2     1139.08     1191.63     71.23 o 
  -2  -8   2    13464.81    13102.90    401.54 o 
  -1  -8   2     2316.16     2287.90     59.39 o 
   0  -8   2    11190.90    11270.92    199.55 o 
   1  -8   2     3176.16     3159.98     56.36 o 
   2  -8   2     5574.60     5294.53    128.45 o 
   3  -8   2     1287.47     1300.51     52.16 o 
   4  -8   2     4783.97     4756.30     96.95 o 
   5  -8   2      207.54      264.47     51.60 o 
   6  -8   2     3435.30     3367.89    118.63 o 
   7  -8   2      118.53      164.25     51.86 o 
   8  -8   2     2128.45     2134.11     68.21 o 
   9  -8   2      144.79      127.31     73.79 o 
  10  -8   2     4065.65     3937.16     80.04 o 
  11  -8   2        2.67       34.61     88.62 o 
 -10  -7   2      109.80      164.35    103.02 o 
  -9  -7   2     3878.23     3764.41    125.71 o 
  -8  -7   2      263.27      325.91     82.84 o 
  -7  -7   2     3100.76     3172.32    214.27 o 
  -6  -7   2     1289.10     1434.04    118.06 o 
  -5  -7   2     5808.26     5851.50    111.26 o 
  -4  -7   2      420.42      405.27     55.55 o 
  -3  -7   2     5722.36     5494.28    180.76 o 
  -2  -7   2        7.32       32.03     48.01 o 
  -1  -7   2    19164.48    19625.30    560.77 o 
   0  -7   2        3.88       11.88     45.58 o 
   1  -7   2    18990.37    19324.03    277.71 o 
   2  -7   2       22.52       39.87     46.52 o 
   3  -7   2     8608.11     8471.73    131.27 o 
   4  -7   2      535.67      541.46     42.50 o 
   5  -7   2     7369.42     7403.01    131.63 o 
   6  -7   2      208.87      211.37     44.35 o 
   7  -7   2     2947.90     2908.63     77.17 o 
   8  -7   2       87.75      110.75     57.02 o 
   9  -7   2     1548.66     1471.35     74.15 o 
  10  -7   2        0.19       50.61     77.28 o 
  11  -7   2     2417.93     2364.83    464.04 o 
 -10  -6   2     4101.45     4125.15    195.06 o 
  -9  -6   2      202.51      229.64     83.92 o 
  -8  -6   2     1447.47     1471.30     84.04 o 
  -7  -6   2       51.89       55.82     72.83 o 
  -6  -6   2     6622.45     6927.35    123.64 o 
  -5  -6   2      221.43      223.57     52.57 o 
  -4  -6   2     4549.41     4415.64    203.73 o 
  -3  -6   2      483.76      518.10     51.76 o 
  -2  -6   2    20847.67    19758.27    423.88 o 
  -1  -6   2      574.30      672.47     58.14 o 
   0  -6   2    12261.10    12198.07    258.64 o 
   1  -6   2      252.91      318.83     43.53 o 
   2  -6   2    14799.77    14044.99    227.86 o 
   3  -6   2      771.69      865.40     43.95 o 
   4  -6   2     7007.01     7114.03    126.29 o 
   5  -6   2      280.36      298.01     46.86 o 
   6  -6   2     9144.06     9033.33    182.13 o 
   7  -6   2       67.92      122.29     58.22 o 
   8  -6   2     2740.93     2596.99     73.11 o 
   9  -6   2      152.32      166.86     56.77 o 
  10  -6   2     2594.10     2584.81     84.76 o 
  11  -6   2      425.10      384.16     87.87 o 
 -11  -5   2     2284.94     2328.91    134.21 o 
 -10  -5   2      220.66      204.88     88.79 o 
  -9  -5   2     1850.73     1950.66     83.20 o 
  -8  -5   2      258.87      319.95     71.22 o 
  -7  -5   2     5334.25     5485.83    170.93 o 
  -6  -5   2      844.14      916.40     62.89 o 
  -5  -5   2     3122.60     3043.55    100.18 o 
  -4  -5   2       65.26       72.39     46.57 o 
  -3  -5   2     5580.67     5128.15    327.90 o 
  -2  -5   2     1444.57     1500.58     54.46 o 
  -1  -5   2     4024.99     4034.24    157.93 o 
   0  -5   2      744.77      823.45     46.76 o 
   1  -5   2     9969.26     9643.83    256.62 o 
   2  -5   2     4015.40     3941.51    122.38 o 
   3  -5   2     1402.05     1166.87     43.08 o 
   4  -5   2     1133.00     1171.11     52.59 o 
   5  -5   2    12212.17    12122.70    177.82 o 
   6  -5   2     2103.44     2186.67     57.56 o 
   7  -5   2     5398.38     5238.49    200.55 o 
   8  -5   2       28.42       42.29     52.15 o 
   9  -5   2     4188.97     4217.73    128.16 o 
  10  -5   2      301.45      311.67     83.70 o 
  11  -5   2     1403.88     1313.69    116.13 o 
 -11  -4   2      101.62      100.77     93.03 o 
 -10  -4   2     1873.76     1935.02    116.32 o 
  -9  -4   2      535.81      570.52     74.33 o 
  -8  -4   2     2808.04     2811.58     73.93 o 
  -7  -4   2       31.90       62.76     52.98 o 
  -6  -4   2     4291.19     4222.65    149.11 o 
  -5  -4   2       93.04       74.55     54.96 o 
  -4  -4   2     4942.42     4805.33    197.74 o 
  -3  -4   2     1181.95     1053.59     53.07 o 
  -2  -4   2     7329.90     7081.48    332.46 o 
  -1  -4   2     3497.67     3476.13    190.31 o 
   0  -4   2     8735.53     8421.10    165.88 o 
   1  -4   2     7735.84     7868.22    296.21 o 
   2  -4   2    18752.38    19241.49    379.14 o 
   3  -4   2       59.06       84.98     47.17 o 
   4  -4   2     3434.64     3251.56     79.61 o 
   5  -4   2     2191.87     2164.43     57.32 o 
   6  -4   2     6884.68     7128.31    368.02 o 
   7  -4   2     1071.80     1153.67     55.95 o 
   8  -4   2     3513.45     3609.02     82.60 o 
   9  -4   2     2126.15     2136.81     70.48 o 
  10  -4   2     1797.86     1894.08     82.14 o 
  11  -4   2      502.70      543.58    147.16 o 
  12  -4   2     1268.64     1065.77     91.86 o 
 -11  -3   2     1850.66     1895.29    112.48 o 
 -10  -3   2      647.81      710.06     82.75 o 
  -9  -3   2     1543.21     1490.43     66.86 o 
  -8  -3   2     1282.53     1254.95     61.15 o 
  -7  -3   2     5850.54     5857.66    139.58 o 
  -6  -3   2     4391.93     4410.36    226.56 o 
  -5  -3   2    10166.89     9933.54    552.10 o 
  -4  -3   2     2384.35     2212.04    110.03 o 
  -3  -3   2    14255.05    13972.94    464.83 o 
  -2  -3   2      106.58      122.24     45.19 o 
  -1  -3   2    25379.30    23707.34    928.59 o 
   0  -3   2    21460.29    21540.26    205.47 o 
   1  -3   2     3024.07     3091.94     58.05 o 
   2  -3   2     7038.97     7289.46    128.23 o 
   3  -3   2     3536.54     3659.28     65.68 o 
   4  -3   2    13903.78    14966.33    337.84 o 
   5  -3   2     3695.60     3643.45    201.44 o 
   6  -3   2     3704.91     3581.82     64.08 o 
   7  -3   2     1993.70     2016.99     73.69 o 
   8  -3   2     2389.96     2394.11    103.21 o 
   9  -3   2     2470.19     2496.86     80.48 o 
  10  -3   2     2319.28     2174.92    107.30 o 
  11  -3   2     1200.67     1087.83    190.20 o 
  12  -3   2     1036.30      812.77    109.01 o 
 -11  -2   2     1441.03     1466.36     77.30 o 
 -10  -2   2      528.18      519.00     75.04 o 
  -9  -2   2      325.87      341.57     67.03 o 
  -8  -2   2     4547.88     4370.55    330.28 o 
  -7  -2   2     3925.33     3702.27    202.00 o 
  -6  -2   2     1309.32     1224.00     57.85 o 
  -5  -2   2     3315.89     3209.19    146.51 o 
  -4  -2   2    13445.49    12988.04    508.10 o 
  -3  -2   2     6493.89     5809.87    129.32 o 
  -2  -2   2      110.73      124.01     42.70 o 
  -1  -2   2     1818.38     1709.23     81.06 o 
   0  -2   2      221.14      253.11     49.37 o 
   1  -2   2    59977.93    53771.15   1066.20 o 
   2  -2   2      136.89      176.29     50.36 o 
   3  -2   2    14273.79    14989.11    189.86 o 
   4  -2   2    10967.93    10796.45    687.20 o 
   5  -2   2    10291.89    10522.71    340.55 o 
   6  -2   2     3628.28     3655.35     63.10 o 
   7  -2   2      837.88      851.98     49.16 o 
   8  -2   2      742.55      682.83     55.79 o 
   9  -2   2     4595.86     4501.22     73.84 o 
  10  -2   2      120.46      200.21    130.14 o 
  11  -2   2     1517.43     1177.86    140.65 o 
  12  -2   2      480.72      398.56    107.85 o 
 -12  -1   2      343.33      354.67     93.18 o 
 -11  -1   2     1543.25     1455.33     79.30 o 
 -10  -1   2      670.92      622.50     65.79 o 
  -9  -1   2     1136.35     1137.30     86.69 o 
  -8  -1   2     3685.86     3409.75    134.95 o 
  -7  -1   2     1238.43     1242.98     95.84 o 
  -6  -1   2     5252.65     4912.39    253.58 o 
  -5  -1   2     1404.05     1289.08     52.70 o 
  -4  -1   2     9812.56     9695.44    216.12 o 
  -3  -1   2     1381.61     1404.57     60.84 o 
  -2  -1   2      769.05     1001.20     59.53 o 
  -1  -1   2    24455.98    25706.11    249.92 o 
   0  -1   2    39236.95    36277.84   1015.63 o 
   1  -1   2    11233.52    11176.03    267.50 o 
   2  -1   2     7270.85     7609.25    129.13 o 
   3  -1   2     8822.39     9342.29    162.99 o 
   4  -1   2    20346.26    21140.44    560.77 o 
   5  -1   2       80.97       97.74     47.75 o 
   6  -1   2     5937.58     5830.06     99.12 o 
   7  -1   2      604.41      615.66     58.56 o 
   8  -1   2     5893.05     5797.65     78.76 o 
   9  -1   2      411.74      388.23     71.01 o 
  10  -1   2     2253.32     2036.24    219.23 o 
  11  -1   2      263.20      171.04     92.20 o 
  12  -1   2     2475.38     2344.97    419.45 o 
 -12   0   2      286.73      291.15     89.19 o 
 -11   0   2     2683.51     2574.60    138.60 o 
 -10   0   2      140.16      154.87     65.45 o 
  -9   0   2     5016.34     5027.61    252.57 o 
  -8   0   2     4122.14     4130.58    212.84 o 
  -7   0   2     2963.84     3017.56     84.28 o 
  -6   0   2     1053.54     1063.57     59.95 o 
  -5   0   2     5544.06     5623.77    274.97 o 
  -4   0   2      905.98      945.59     55.62 o 
  -3   0   2     3783.11     3546.11    180.18 o 
  -2   0   2      316.93      354.48     87.01 o 
  -1   0   2    30993.46    31031.13   2553.88 o 
   0   0   2     7930.51     5604.82    155.87 o 
   1   0   2    56375.23    56199.17   3270.42 o 
   2   0   2     3095.61     3250.13     90.60 o 
   3   0   2    21614.26    21480.00   1207.94 o 
   4   0   2     1044.93     1150.15     54.86 o 
   5   0   2    12420.57    12873.19    377.41 o 
   6   0   2     1358.56     1339.57     56.77 o 
   7   0   2     3533.02     3422.16     83.80 o 
   8   0   2       18.71       63.99     56.50 o 
   9   0   2     2985.72     2951.14     93.86 o 
  10   0   2        3.19        6.22     84.23 o 
  11   0   2     2038.13     1803.08    248.26 o 
 -12   1   2     1295.77     1348.04    108.22 o 
 -11   1   2       99.54       98.98     71.41 o 
 -10   1   2     2336.74     2235.62    140.16 o 
  -9   1   2      254.17      247.59     65.82 o 
  -8   1   2     4168.57     4388.73    201.25 o 
  -7   1   2       53.11       89.12     53.05 o 
  -6   1   2     8740.86     9457.92    337.82 o 
  -5   1   2        3.59       23.55     45.52 o 
  -4   1   2    13542.89    14015.69    703.89 o 
  -3   1   2     1543.94     1655.99    129.17 o 
  -2   1   2    16126.65    15902.73    513.81 o 
  -1   1   2      492.23      667.91     71.30 o 
   0   1   2    32704.51    37269.32    888.91 o 
   1   1   2     8373.01     8939.15    202.43 o 
   2   1   2    37282.67    37424.68    916.22 o 
   3   1   2      106.28      114.95     45.65 o 
   4   1   2    10768.70    10974.18    105.48 o 
   5   1   2       72.72       89.22     49.81 o 
   6   1   2     3183.14     3122.18     96.09 o 
   7   1   2        6.18        0.74     63.86 o 
   8   1   2     5321.23     5520.33     98.64 o 
   9   1   2      226.82      236.09     63.99 o 
  10   1   2     3102.98     2907.50    187.72 o 
  11   1   2        4.12       22.27     81.01 o 
 -12   2   2       44.34       21.06     85.68 o 
 -11   2   2      994.32      907.71     75.76 o 
 -10   2   2       70.85       73.09     52.39 o 
  -9   2   2     6151.95     5973.79    292.95 o 
  -8   2   2      334.23      358.79     55.56 o 
  -7   2   2     4898.38     5095.43    119.50 o 
  -6   2   2      264.39      370.77     62.10 o 
  -5   2   2    31250.51    32100.86   3384.08 o 
  -4   2   2        2.30       29.48     69.62 o 
  -3   2   2    11784.98    12513.50    405.32 o 
  -2   2   2     2420.64     2729.89    156.44 o 
  -1   2   2    46886.38    48558.15   2320.35 o 
   0   2   2     1764.51     1845.81     66.86 o 
   1   2   2     3940.84     4035.56    238.76 o 
   2   2   2     1255.19     1275.44     58.65 o 
   3   2   2    30225.86    30697.84    577.24 o 
   4   2   2     5780.19     6122.73     89.81 o 
   5   2   2    11011.67    11380.65    119.04 o 
   6   2   2       34.67       56.55     61.50 o 
   7   2   2    10356.57    10303.27    647.30 o 
   8   2   2       13.56       35.00     54.12 o 
   9   2   2     2087.16     2030.80     90.55 o 
  10   2   2       36.34       43.19     74.29 o 
  11   2   2     2087.09     1941.99    272.29 o 
 -12   3   2     2038.34     1876.85    105.62 o 
 -11   3   2       98.70      116.23     68.30 o 
 -10   3   2     4028.80     3923.98    251.01 o 
  -9   3   2       44.26       66.22     53.50 o 
  -8   3   2     4539.80     4547.16     90.50 o 
  -7   3   2      668.83      703.01     74.38 o 
  -6   3   2     8974.47     9229.21   1100.15 o 
  -5   3   2     9880.87    10409.04    721.01 o 
  -4   3   2    17686.07    18958.96    531.34 o 
  -3   3   2     1193.58     1281.57     54.62 o 
  -2   3   2    33240.86    35099.18    537.28 o 
  -1   3   2     2031.16     2169.38     82.65 o 
   0   3   2     3438.87     3553.38     69.31 o 
   1   3   2      883.08      826.05     63.51 o 
   2   3   2    31735.91    33152.99    412.00 o 
   3   3   2     5962.60     6298.92     80.17 o 
   4   3   2    12620.02    12828.19    141.77 o 
   5   3   2     3834.82     4157.29    141.31 o 
   6   3   2     5318.74     5437.96    144.83 o 
   7   3   2     1060.40     1055.11     61.61 o 
   8   3   2     2279.19     2169.72    102.44 o 
   9   3   2      181.26      167.13     60.48 o 
  10   3   2     2251.43     2067.17     90.75 o 
  11   3   2      553.85      525.52    100.25 o 
 -12   4   2      831.94      780.53     73.02 o 
 -11   4   2     1413.91     1401.17    147.38 o 
 -10   4   2      317.56      364.80     72.65 o 
  -9   4   2     4489.48     4453.59    220.20 o 
  -8   4   2      944.11      980.45     55.52 o 
  -7   4   2     5215.29     5021.53    450.62 o 
  -6   4   2     2794.52     2869.27    173.82 o 
  -5   4   2     8807.03     8960.53    180.61 o 
  -4   4   2     2838.44     2965.18     62.03 o 
  -3   4   2     8848.05     9064.16    356.17 o 
  -2   4   2     4669.45     4677.64    115.45 o 
  -1   4   2     8974.20     9600.27    376.11 o 
   0   4   2      866.63      893.71     43.41 o 
   1   4   2     8826.76     9180.55    457.66 o 
   2   4   2     5007.78     4946.55    146.66 o 
   3   4   2    11975.62    12178.53    310.40 o 
   4   4   2     8183.00     8149.12     77.84 o 
   5   4   2     8276.15     8193.40     81.93 o 
   6   4   2     7235.78     7264.21    158.68 o 
   7   4   2     2812.31     2818.23    110.82 o 
   8   4   2      841.03      829.20     69.94 o 
   9   4   2     1413.40     1359.36     76.78 o 
  10   4   2      457.94      414.33     84.49 o 
  11   4   2      722.92      737.65    102.33 o 
 -12   5   2      610.22      579.71     74.34 o 
 -11   5   2      768.18      736.74     76.08 o 
 -10   5   2     2438.67     2414.65    142.76 o 
  -9   5   2     1256.85     1198.77     62.52 o 
  -8   5   2     3339.98     3379.49    176.57 o 
  -7   5   2      490.78      555.52     61.30 o 
  -6   5   2     8542.32     8185.07    194.52 o 
  -5   5   2     4600.43     4669.96    148.10 o 
  -4   5   2     2950.93     2809.71    139.58 o 
  -3   5   2     4260.77     4071.91     91.75 o 
  -2   5   2     6541.89     6318.49    154.69 o 
  -1   5   2     8705.05     8873.48    278.74 o 
   0   5   2     1180.80     1114.35     48.05 o 
   1   5   2     6786.06     7142.80    162.33 o 
   2   5   2    10497.82    10673.79     95.47 o 
   3   5   2     6520.57     6378.10     90.50 o 
   4   5   2    10241.59    10534.62    153.88 o 
   5   5   2     8415.08     8798.59     84.09 o 
   6   5   2     3089.22     3178.73     71.06 o 
   7   5   2     2032.91     2057.63     73.75 o 
   8   5   2      694.66      765.72     78.60 o 
   9   5   2     1044.23     1015.96     78.19 o 
  10   5   2      127.58      166.53     90.83 o 
 -11   6   2     1110.15     1161.05     94.93 o 
 -10   6   2      959.52     1066.44     73.06 o 
  -9   6   2      635.96      699.96     54.54 o 
  -8   6   2     1927.38     1903.91     92.76 o 
  -7   6   2     5034.73     5156.17    158.02 o 
  -6   6   2     7643.93     7422.97    210.64 o 
  -5   6   2     1808.99     1792.98    122.53 o 
  -4   6   2     6911.77     7007.86    227.86 o 
  -3   6   2    13077.32    13325.38    378.42 o 
  -2   6   2    13321.04    13201.57    510.63 o 
  -1   6   2     1358.35     1365.81     54.50 o 
   0   6   2      194.68      195.78     53.84 o 
   1   6   2     5279.35     5365.26    141.17 o 
   2   6   2     6859.11     6825.20     86.64 o 
   3   6   2      607.88      584.49     57.41 o 
   4   6   2     2644.12     2574.53     67.03 o 
   5   6   2     3480.71     3632.41     82.65 o 
   6   6   2    12739.00    13475.75    212.85 o 
   7   6   2      183.06      220.11     80.53 o 
   8   6   2     2091.02     2096.32     88.49 o 
   9   6   2      670.16      686.72     92.32 o 
  10   6   2     1930.90     1907.83    114.96 o 
 -11   7   2     1530.18     1538.19     76.69 o 
 -10   7   2      723.98      737.52     59.72 o 
  -9   7   2     3511.06     3406.69    237.25 o 
  -8   7   2     1223.78     1181.78     53.82 o 
  -7   7   2     3110.16     3067.46     91.36 o 
  -6   7   2     2045.99     1911.25     63.72 o 
  -5   7   2     4319.46     4370.83    193.27 o 
  -4   7   2      722.87      756.34     51.46 o 
  -3   7   2     7438.19     7226.98    276.99 o 
  -2   7   2       79.91       59.95     39.02 o 
  -1   7   2     9613.69    10234.07    264.91 o 
   0   7   2      125.67      136.65     45.64 o 
   1   7   2    14035.13    14254.66    219.63 o 
   2   7   2     1584.02     1663.19     69.83 o 
   3   7   2     3366.97     3250.07     61.57 o 
   4   7   2     1294.34     1291.22     73.40 o 
   5   7   2     6568.17     6599.44    122.63 o 
   6   7   2      135.73      140.76     80.10 o 
   7   7   2     4946.43     5166.53    222.24 o 
   8   7   2       90.49      111.58     92.88 o 
   9   7   2     3205.24     3337.02    203.59 o 
  10   7   2        9.63       14.50    123.97 o 
 -11   8   2      452.39      468.31     76.91 o 
 -10   8   2     2609.03     2505.94    105.85 o 
  -9   8   2      518.34      544.11     61.67 o 
  -8   8   2     4323.08     4189.28    184.66 o 
  -7   8   2       45.64       77.67     60.26 o 
  -6   8   2     2575.01     2595.37    126.33 o 
  -5   8   2       16.64       61.69     47.21 o 
  -4   8   2     5031.58     4989.25    174.70 o 
  -3   8   2      161.97      172.72     41.69 o 
  -2   8   2     8824.96     9256.54    165.81 o 
  -1   8   2      311.57      279.45     51.21 o 
   0   8   2     9729.68     9740.32    399.37 o 
   1   8   2      617.13      652.20     47.49 o 
   2   8   2     3467.78     3337.04     74.97 o 
   3   8   2       35.25       46.11     68.23 o 
   4   8   2     1339.22     1349.80     61.38 o 
   5   8   2      396.91      439.44     77.42 o 
   6   8   2     3375.62     3460.54     92.35 o 
   7   8   2      324.05      314.18     90.26 o 
   8   8   2     2870.65     2928.66    121.50 o 
   9   8   2        5.61       -2.57    120.72 o 
 -11   9   2     3053.16     2734.86     95.22 o 
 -10   9   2       12.77       75.50     70.94 o 
  -9   9   2     2718.50     2496.66     77.75 o 
  -8   9   2      484.27      574.94     60.98 o 
  -7   9   2     3898.81     3765.11     69.87 o 
  -6   9   2       46.88       85.97     57.57 o 
  -5   9   2     1790.52     1803.52     60.23 o 
  -4   9   2      868.98      895.25     56.21 o 
  -3   9   2     4155.61     4245.71     62.23 o 
  -2   9   2       26.75       40.77     44.82 o 
  -1   9   2     3076.99     3226.92    150.56 o 
   0   9   2      243.76      271.07     48.84 o 
   1   9   2     7586.61     7468.11    246.79 o 
   2   9   2      748.04      769.30     56.23 o 
   3   9   2     4528.58     4432.24     72.74 o 
   4   9   2       29.81       17.48     74.75 o 
   5   9   2     3535.85     3535.01     89.16 o 
   6   9   2      278.82      300.44     88.27 o 
   7   9   2     2371.77     2468.14     90.96 o 
   8   9   2       19.68       12.01    132.14 o 
   9   9   2      942.61     1009.87    135.58 o 
 -10  10   2     1155.69     1102.11     77.02 o 
  -9  10   2       23.69       50.09     60.08 o 
  -8  10   2     4453.79     4191.60     85.06 o 
  -7  10   2      150.01      208.45     64.82 o 
  -6  10   2     2634.21     2608.83     77.14 o 
  -5  10   2       42.03       71.83     64.60 o 
  -4  10   2    11393.51    11551.25    155.26 o 
  -3  10   2     1944.24     2020.90     62.71 o 
  -2  10   2     6086.51     6519.10    310.42 o 
  -1  10   2      554.83      551.19     50.54 o 
   0  10   2    10351.90    10770.58    519.44 o 
   1  10   2     1342.10     1295.26     52.85 o 
   2  10   2     3986.28     3905.23     70.88 o 
   3  10   2       32.65       31.91     60.54 o 
   4  10   2     4648.00     4608.37    116.12 o 
   5  10   2      751.84      822.87     66.71 o 
   6  10   2     2492.05     2616.05     97.41 o 
   7  10   2       51.39      127.68    100.39 o 
   8  10   2     2200.47     2108.24    146.16 o 
 -10  11   2      444.64      557.61     89.51 o 
  -9  11   2     1079.07      974.02     59.61 o 
  -8  11   2      163.73      190.18     68.25 o 
  -7  11   2     3220.63     3200.01     77.48 o 
  -6  11   2      853.07      927.08     58.98 o 
  -5  11   2     5445.52     5687.07    182.06 o 
  -4  11   2      790.04      745.93     60.91 o 
  -3  11   2     4664.56     4824.56    191.45 o 
  -2  11   2      710.50      750.06     50.39 o 
  -1  11   2     3408.55     3587.64    186.20 o 
   0  11   2     1345.54     1350.35     57.48 o 
   1  11   2     1721.52     1601.53     66.97 o 
   2  11   2     1537.23     1553.75     77.53 o 
   3  11   2     2899.32     2822.28     71.94 o 
   4  11   2     1244.94     1197.90     84.14 o 
   5  11   2     2501.88     2605.58     91.75 o 
   6  11   2      325.98      331.54     95.71 o 
   7  11   2     3157.08     3175.97    215.73 o 
  -9  12   2      798.89      884.95     69.27 o 
  -8  12   2     1255.60     1193.59     70.32 o 
  -7  12   2      383.18      392.91     65.23 o 
  -6  12   2     2084.99     2118.03     70.17 o 
  -5  12   2      887.63      917.23     66.55 o 
  -4  12   2     2742.12     2983.95     78.31 o 
  -3  12   2     1975.43     2088.20    126.72 o 
  -2  12   2      681.87      805.55     56.35 o 
  -1  12   2      680.94      715.46     56.60 o 
   0  12   2     3931.40     3873.79    140.79 o 
   1  12   2     1638.40     1669.93     65.18 o 
   2  12   2     3583.38     3472.28    182.69 o 
   3  12   2      328.76      402.94     80.22 o 
   4  12   2     1415.90     1370.34    108.11 o 
   5  12   2     1055.94     1023.70     93.80 o 
   6  12   2     1678.07     1600.93     92.10 o 
   7  12   2     1206.59     1215.83    105.12 o 
  -9  13   2      474.49      426.79     72.78 o 
  -8  13   2     1765.11     1880.34     79.42 o 
  -7  13   2     1372.53     1338.33     70.26 o 
  -6  13   2      544.17      565.56     73.18 o 
  -5  13   2     2787.91     3039.49     77.80 o 
  -4  13   2     2761.78     2838.50    132.06 o 
  -3  13   2     1765.66     1894.45     98.83 o 
  -2  13   2      971.23     1040.38     65.43 o 
  -1  13   2     2787.96     2859.91    147.34 o 
   0  13   2     1277.96     1299.33     60.40 o 
   1  13   2      762.91      737.02     83.16 o 
   2  13   2     1694.38     1743.76    169.68 o 
   3  13   2     1473.12     1494.80     89.49 o 
   4  13   2     1643.50     1766.24     95.41 o 
   5  13   2      898.90      790.70     85.66 o 
   6  13   2     1025.34     1010.75    113.77 o 
  -8  14   2      238.08      252.79     71.03 o 
  -7  14   2      701.13      705.97     69.34 o 
  -6  14   2     1004.67     1112.87     72.43 o 
  -5  14   2     2548.27     2711.59     85.89 o 
  -4  14   2      650.47      761.29     73.25 o 
  -3  14   2     1808.55     1940.45     99.70 o 
  -2  14   2       82.65       81.27     61.30 o 
  -1  14   2     2333.49     2447.43    113.23 o 
   0  14   2      209.93      195.22     66.97 o 
   1  14   2     3408.53     3137.38     93.26 o 
   2  14   2     1477.61     1462.81     74.12 o 
   3  14   2     3143.92     3015.05     85.93 o 
   4  14   2      854.20      824.63    100.28 o 
   5  14   2      782.92      810.03    111.77 o 
  -7  15   2      315.16      330.53     90.71 o 
  -6  15   2      853.42      789.27     78.73 o 
  -5  15   2      131.51      151.72     66.32 o 
  -4  15   2     2414.97     2563.34     91.46 o 
  -3  15   2      351.96      389.74     70.07 o 
  -2  15   2     3332.47     3440.06     91.17 o 
  -1  15   2       58.77       88.05     61.78 o 
   0  15   2     1827.63     1742.85     70.38 o 
   1  15   2      658.48      709.72     94.75 o 
   2  15   2     1728.21     1686.42    139.65 o 
   3  15   2       24.23       23.78     80.36 o 
  -5  16   2     1196.42     1203.69     83.09 o 
  -4  16   2       67.14       68.07     68.79 o 
  -3  16   2     1449.47     1534.03     87.82 o 
  -2  16   2       27.97      -34.91     73.55 o 
  -1  16   2     2139.61     1779.76    506.44 o 
   0  16   2        0.97       98.75     86.52 o 
   1  16   2     1327.56     1251.51     86.28 o 
   0 -17   3       13.91      -42.10    101.14 o 
   1 -17   3     2111.50     1646.66    458.90 o 
   2 -17   3      148.63      182.92     77.14 o 
   3 -17   3      889.17      775.04     89.77 o 
  -2 -16   3     1762.21     1711.53    104.72 o 
  -1 -16   3       35.40       47.25     83.21 o 
   0 -16   3     1753.95     1492.92    350.78 o 
   1 -16   3      479.62      474.98     80.40 o 
   2 -16   3     1532.54     1448.94     79.68 o 
   3 -16   3      195.58      162.26     90.57 o 
   4 -16   3     1429.37     1362.35     82.07 o 
   5 -16   3      360.13      403.84     83.15 o 
  -4 -15   3       95.60      105.16     88.08 o 
  -3 -15   3     1117.03     1081.20     83.88 o 
  -2 -15   3      858.12      953.22     80.08 o 
  -1 -15   3     2974.70     2919.13    145.15 o 
   0 -15   3      509.18      474.50     76.60 o 
   1 -15   3     3143.04     3169.93     74.90 o 
   2 -15   3      527.85      555.40     71.34 o 
   3 -15   3      952.01      906.82     58.28 o 
   4 -15   3      253.79      241.67     63.37 o 
   5 -15   3     1564.95     1574.28     78.36 o 
   6 -15   3      497.84      475.66     73.35 o 
   7 -15   3      428.32      461.79     79.52 o 
  -5 -14   3      663.83      613.49    105.82 o 
  -4 -14   3     2057.01     2008.87    100.60 o 
  -3 -14   3      516.55      511.04     64.56 o 
  -2 -14   3     1121.16     1158.84     74.29 o 
  -1 -14   3      647.88      643.69     64.20 o 
   0 -14   3     1756.82     1866.02    186.18 o 
   1 -14   3     1565.01     1626.61     67.68 o 
   2 -14   3     1201.37     1219.75     52.97 o 
   3 -14   3     1715.34     1638.97     61.20 o 
   4 -14   3     1389.03     1423.91     62.34 o 
   5 -14   3     2153.61     2185.73     74.91 o 
   6 -14   3      829.50      820.66     57.31 o 
   7 -14   3      696.40      737.31     73.51 o 
   8 -14   3      272.62      217.78     69.82 o 
  -6 -13   3      520.35      527.20    121.13 o 
  -5 -13   3     1619.43     1698.79    102.30 o 
  -4 -13   3     1776.29     1867.82     92.79 o 
  -3 -13   3      324.95      384.13     86.05 o 
  -2 -13   3      654.00      666.14     81.95 o 
  -1 -13   3     1684.74     1577.37     77.70 o 
   0 -13   3     5298.79     5204.40    174.98 o 
   1 -13   3      304.63      279.23     56.66 o 
   2 -13   3     2338.93     2311.32     57.18 o 
   3 -13   3     2365.63     2395.04     65.59 o 
   4 -13   3     2650.60     2699.38     84.82 o 
   5 -13   3      368.01      428.48     58.47 o 
   6 -13   3      655.15      678.99     53.47 o 
   7 -13   3      574.88      545.02     59.46 o 
   8 -13   3      807.52      707.83     71.67 o 
   9 -13   3      542.05      532.22     78.73 o 
  -7 -12   3      976.75     1147.72    102.64 o 
  -6 -12   3      140.19      146.06    100.29 o 
  -5 -12   3     2218.22     2371.90     95.05 o 
  -4 -12   3      885.78      907.77     86.23 o 
  -3 -12   3     3188.58     3197.59     86.54 o 
  -2 -12   3      652.25      639.85     61.81 o 
  -1 -12   3     5800.45     5585.97    247.50 o 
   0 -12   3     4849.21     4593.34    129.32 o 
   1 -12   3      767.36      717.99     58.13 o 
   2 -12   3     1096.76     1023.90     51.69 o 
   3 -12   3     2826.98     2799.61     88.72 o 
   4 -12   3      433.75      483.92     47.74 o 
   5 -12   3     4022.71     3851.85     67.54 o 
   6 -12   3      228.34      263.96     53.85 o 
   7 -12   3     2847.82     2823.22     89.30 o 
   8 -12   3      189.48      213.18     66.87 o 
   9 -12   3     1312.94     1324.37     78.77 o 
  -8 -11   3     1324.21     1287.89    137.65 o 
  -7 -11   3      311.13      307.87    107.39 o 
  -6 -11   3      591.61      636.60     81.95 o 
  -5 -11   3      232.84      275.08     88.51 o 
  -4 -11   3     2793.78     2875.66    129.64 o 
  -3 -11   3       29.06       90.59     75.89 o 
  -2 -11   3     3924.60     3996.98     95.94 o 
  -1 -11   3     1479.84     1375.03     83.54 o 
   0 -11   3    12728.41    12345.38    192.96 o 
   1 -11   3      376.39      422.76     55.25 o 
   2 -11   3     5593.73     5567.57    126.82 o 
   3 -11   3     1182.50     1102.95     46.70 o 
   4 -11   3     7963.66     7920.53    249.68 o 
   5 -11   3       11.43       59.28     50.85 o 
   6 -11   3     3267.40     3135.62     61.74 o 
   7 -11   3       75.55       88.31     46.68 o 
   8 -11   3     3407.49     3140.29     77.07 o 
   9 -11   3        2.20       21.76     79.85 o 
  10 -11   3     2059.54     1815.52    101.00 o 
  -8 -10   3        5.38       69.69    115.17 o 
  -7 -10   3     1684.29     1854.97     99.11 o 
  -6 -10   3        3.78       37.48     63.26 o 
  -5 -10   3     3819.70     3919.71     77.55 o 
  -4 -10   3       39.21      100.52     76.10 o 
  -3 -10   3     3753.68     3625.31     97.10 o 
  -2 -10   3      711.59      691.60     52.99 o 
  -1 -10   3     9157.14     9155.87    409.97 o 
   0 -10   3      267.56      242.21     47.69 o 
   1 -10   3     4586.11     4448.77     80.03 o 
   2 -10   3      298.36      338.80     41.59 o 
   3 -10   3     9205.13     8892.64    195.79 o 
   4 -10   3       12.80       56.66     47.74 o 
   5 -10   3     3009.52     2889.00     90.16 o 
   6 -10   3      722.18      658.99     45.67 o 
   7 -10   3     2910.25     2826.94    104.18 o 
   8 -10   3      248.86      263.78     60.57 o 
   9 -10   3     1483.97     1339.82     78.05 o 
  10 -10   3        6.59       24.85     85.31 o 
  -9  -9   3       41.84       70.55    114.44 o 
  -8  -9   3     1648.47     1818.20    110.12 o 
  -7  -9   3       42.63       75.08    121.13 o 
  -6  -9   3     8045.48     8087.52    642.68 o 
  -5  -9   3       79.40       69.04     77.25 o 
  -4  -9   3     2444.64     2385.11    167.68 o 
  -3  -9   3     1717.77     1740.34     63.25 o 
  -2  -9   3     3432.27     3398.78    127.15 o 
  -1  -9   3      464.46      455.17     57.95 o 
   0  -9   3     6016.10     6072.31    101.10 o 
   1  -9   3      415.24      463.92     46.38 o 
   2  -9   3    11532.73    11021.20    131.49 o 
   3  -9   3      736.93      666.68     48.43 o 
   4  -9   3     9246.16     8686.04    272.08 o 
   5  -9   3      121.31      146.99     48.23 o 
   6  -9   3     7377.30     7323.30    159.08 o 
   7  -9   3       38.12       10.35     49.45 o 
   8  -9   3     1511.87     1465.58     61.76 o 
   9  -9   3        6.19      -15.54     56.92 o 
  10  -9   3     1861.31     1686.31    109.52 o 
  11  -9   3       71.70       67.65     74.68 o 
 -10  -8   3        2.51       41.38    118.82 o 
  -9  -8   3     1992.14     2062.52    142.47 o 
  -8  -8   3      332.91      358.87     88.70 o 
  -7  -8   3     2209.83     2181.57     91.68 o 
  -6  -8   3      138.52      193.82     64.06 o 
  -5  -8   3     7555.64     7859.00    111.98 o 
  -4  -8   3     1667.16     1705.41     70.76 o 
  -3  -8   3     7903.67     7760.20    294.91 o 
  -2  -8   3      603.24      616.22     44.72 o 
  -1  -8   3    11399.25    11316.34    345.04 o 
   0  -8   3     1061.65     1083.11     47.53 o 
   1  -8   3     8554.27     8439.40    136.09 o 
   2  -8   3     1050.26     1134.17     46.97 o 
   3  -8   3     7554.27     7403.61    248.09 o 
   4  -8   3      367.97      388.05     41.91 o 
   5  -8   3     9936.94     9683.39    194.60 o 
   6  -8   3      529.37      446.23     46.38 o 
   7  -8   3     4928.28     4747.31    113.50 o 
   8  -8   3      703.07      638.85     65.70 o 
   9  -8   3     2652.84     2614.83     66.76 o 
  10  -8   3      413.96      376.92     83.60 o 
  11  -8   3     1837.84     1674.97    295.48 o 
 -10  -7   3     2658.95     2599.17    135.36 o 
  -9  -7   3      525.40      542.04     94.16 o 
  -8  -7   3     2005.53     2069.94     87.39 o 
  -7  -7   3       77.83      125.25     68.93 o 
  -6  -7   3     8219.07     8138.10    877.87 o 
  -5  -7   3     2058.26     2166.10     95.65 o 
  -4  -7   3     4302.46     4417.35    121.52 o 
  -3  -7   3     1079.19     1141.52     52.23 o 
  -2  -7   3    12024.63    11573.09    304.82 o 
  -1  -7   3     3680.68     3542.74     64.87 o 
   0  -7   3     4426.38     4578.13    106.86 o 
   1  -7   3     4311.75     4387.97     61.32 o 
   2  -7   3    10260.13    10224.82    239.85 o 
   3  -7   3     2925.17     2680.77     48.38 o 
   4  -7   3     5869.98     5727.96     58.37 o 
   5  -7   3     1908.31     1865.06     55.35 o 
   6  -7   3     8169.84     7905.33    115.59 o 
   7  -7   3     4387.33     4204.95     88.72 o 
   8  -7   3     2838.32     2849.86     85.54 o 
   9  -7   3     2033.15     2109.38     78.13 o 
  10  -7   3     1201.00     1282.67     73.73 o 
  11  -7   3      660.35      634.45    102.42 o 
 -10  -6   3     1120.36     1134.10     95.98 o 
  -9  -6   3     2981.52     3195.57     94.33 o 
  -8  -6   3      833.13      865.87     72.58 o 
  -7  -6   3     3841.33     4060.94    197.34 o 
  -6  -6   3     1228.58     1334.56     67.50 o 
  -5  -6   3     3025.19     3226.13    168.62 o 
  -4  -6   3     2942.12     2779.23    140.59 o 
  -3  -6   3     9308.66     9107.44    347.79 o 
  -2  -6   3    14708.91    14714.27    475.09 o 
  -1  -6   3     9131.09     9012.98    198.68 o 
   0  -6   3     3663.17     3690.14     87.99 o 
   1  -6   3    29704.12    29767.80    362.30 o 
   2  -6   3    15760.46    16045.12    503.84 o 
   3  -6   3     1353.25     1199.40     50.50 o 
   4  -6   3     2320.98     2274.07     50.30 o 
   5  -6   3     6355.88     6102.04    128.74 o 
   6  -6   3     4016.56     3771.55     84.24 o 
   7  -6   3     1068.75     1079.82     62.35 o 
   8  -6   3     2057.92     2006.51     68.90 o 
   9  -6   3      495.60      532.90     58.02 o 
  10  -6   3     2643.34     2368.77    195.06 o 
  11  -6   3       99.01      105.22    100.67 o 
 -11  -5   3     1016.79     1026.37    109.92 o 
 -10  -5   3     1491.36     1546.82     95.41 o 
  -9  -5   3     2355.82     2327.69     84.21 o 
  -8  -5   3     2112.99     2195.91     86.98 o 
  -7  -5   3     3217.20     3321.15    172.92 o 
  -6  -5   3     1723.02     1668.78     82.36 o 
  -5  -5   3     7095.96     7200.80    404.62 o 
  -4  -5   3     7566.21     7636.07    248.97 o 
  -3  -5   3     8113.90     7975.44    482.31 o 
  -2  -5   3     2864.45     2675.57    128.45 o 
  -1  -5   3     8303.23     7564.50    280.60 o 
   0  -5   3    14956.33    14585.85    463.49 o 
   1  -5   3    15834.33    15679.75    167.64 o 
   2  -5   3     6274.45     6705.35    133.51 o 
   3  -5   3     6617.68     6573.13    124.98 o 
   4  -5   3     1174.00     1016.25     51.92 o 
   5  -5   3    10031.61    10049.40    219.77 o 
   6  -5   3     1805.04     1778.34     64.29 o 
   7  -5   3     2402.18     2463.14     98.40 o 
   8  -5   3      567.26      585.42     56.77 o 
   9  -5   3     3861.69     3633.12     86.55 o 
  10  -5   3      225.75      290.99     82.01 o 
  11  -5   3      759.62      712.61    130.64 o 
 -11  -4   3      879.56      943.70     97.01 o 
 -10  -4   3     2536.30     2544.66    208.21 o 
  -9  -4   3     1109.49     1146.11     75.40 o 
  -8  -4   3     4466.65     4448.36    144.35 o 
  -7  -4   3     2769.59     2811.98    169.63 o 
  -6  -4   3     2458.05     2358.47    123.40 o 
  -5  -4   3      328.38      326.84     50.06 o 
  -4  -4   3     2099.24     2183.90    110.25 o 
  -3  -4   3       73.38       79.23     50.63 o 
  -2  -4   3    16403.31    15707.38    916.79 o 
  -1  -4   3      180.98      193.55     54.75 o 
   0  -4   3    13831.47    13353.64    321.20 o 
   1  -4   3    13759.49    13838.63     94.21 o 
   2  -4   3    47140.95    45769.28    777.07 o 
   3  -4   3      871.57      823.21     50.18 o 
   4  -4   3    10654.20    10506.20    193.04 o 
   5  -4   3      747.03      772.22     51.21 o 
   6  -4   3     7148.80     7398.73    222.37 o 
   7  -4   3     1804.35     1823.21     73.69 o 
   8  -4   3     4544.85     4516.60     70.51 o 
   9  -4   3      339.79      351.04     72.16 o 
  10  -4   3     2525.61     2237.84    631.06 o 
  11  -4   3       33.38      -11.01    143.15 o 
 -11  -3   3     2601.92     2658.42     86.31 o 
 -10  -3   3     1101.77     1093.15     70.43 o 
  -9  -3   3     2226.83     2226.00    162.12 o 
  -8  -3   3     1739.01     1708.48     68.50 o 
  -7  -3   3     6082.25     5947.78    242.74 o 
  -6  -3   3      302.34      336.15     56.08 o 
  -5  -3   3     6883.32     6493.60    247.16 o 
  -4  -3   3      561.29      427.75     45.94 o 
  -3  -3   3    18848.23    18417.15    919.22 o 
  -2  -3   3     4167.78     4424.65    118.35 o 
  -1  -3   3     4345.40     3826.67    149.84 o 
   0  -3   3     3442.78     3549.30    136.54 o 
   1  -3   3     6887.41     6821.73    122.38 o 
   2  -3   3       18.25       31.78     47.69 o 
   3  -3   3    14759.32    15105.19    310.66 o 
   4  -3   3       52.34       68.15     47.30 o 
   5  -3   3     9791.48     9816.32    415.87 o 
   6  -3   3      281.82      345.71     51.80 o 
   7  -3   3     4929.24     4795.84     66.98 o 
   8  -3   3      315.74      317.92     50.21 o 
   9  -3   3     4120.92     4008.71     80.64 o 
  10  -3   3        5.18       46.74     78.64 o 
  11  -3   3     2163.72     2101.23    111.12 o 
  12  -3   3        0.62        2.24    109.81 o 
 -11  -2   3      165.64      189.35     73.12 o 
 -10  -2   3     3410.75     3306.32    179.02 o 
  -9  -2   3      127.24      155.24     58.34 o 
  -8  -2   3     7807.59     7526.61    624.38 o 
  -7  -2   3       47.67       40.34     58.40 o 
  -6  -2   3     5005.86     4683.36    123.54 o 
  -5  -2   3      681.15      605.91     52.47 o 
  -4  -2   3    12358.15    11972.04    365.42 o 
  -3  -2   3       26.63       30.11     51.06 o 
  -2  -2   3     3331.67     3807.16    216.58 o 
  -1  -2   3     1044.10     1039.49     66.82 o 
   0  -2   3    27120.94    26199.38   1236.26 o 
   1  -2   3     4531.83     4417.16    190.29 o 
   2  -2   3    16003.79    16237.21    300.25 o 
   3  -2   3      108.51      156.96     55.19 o 
   4  -2   3    15315.32    15114.31    809.73 o 
   5  -2   3     1687.14     1846.88     53.97 o 
   6  -2   3     4023.61     4125.71     69.27 o 
   7  -2   3     1364.47     1410.55     58.06 o 
   8  -2   3     2916.08     2866.31     77.07 o 
   9  -2   3      614.70      632.79     88.58 o 
  10  -2   3     1566.48     1639.28     98.62 o 
  11  -2   3        2.27       57.50     74.54 o 
  12  -2   3     2153.05     2193.33    178.19 o 
 -12  -1   3        0.61       24.32     87.28 o 
 -11  -1   3     1470.13     1538.39     82.43 o 
 -10  -1   3       17.44       44.33     68.25 o 
  -9  -1   3     3581.71     3360.48    158.80 o 
  -8  -1   3      211.69      204.17     61.76 o 
  -7  -1   3     5578.70     5592.30    380.55 o 
  -6  -1   3      233.62      198.89     51.15 o 
  -5  -1   3     9138.77     9186.20    469.60 o 
  -4  -1   3     1209.49     1271.84     56.28 o 
  -3  -1   3    33725.66    34099.75   1421.98 o 
  -2  -1   3     5457.11     6141.90     97.06 o 
  -1  -1   3    13488.89    14849.45    132.21 o 
   0  -1   3      115.81      172.74     57.44 o 
   1  -1   3    12936.53    13036.59    574.49 o 
   2  -1   3     1099.48     1080.75     65.55 o 
   3  -1   3    14456.27    14306.72    677.72 o 
   4  -1   3     1742.51     1897.44     60.76 o 
   5  -1   3     6723.96     6857.65     93.49 o 
   6  -1   3      835.73      785.17     54.36 o 
   7  -1   3     5762.42     5774.84     78.11 o 
   8  -1   3     1420.88     1484.65     84.93 o 
   9  -1   3     2055.52     1875.48    115.12 o 
  10  -1   3       65.87      124.13    128.14 o 
  11  -1   3     3187.47     2933.99    439.97 o 
 -12   0   3      655.55      687.54     88.74 o 
 -11   0   3      404.29      422.23     67.72 o 
 -10   0   3     2713.27     2681.41    144.20 o 
  -9   0   3      383.01      372.86     65.17 o 
  -8   0   3     8079.46     8430.67    339.34 o 
  -7   0   3     1311.51     1280.66     73.05 o 
  -6   0   3     7517.86     7554.62    339.84 o 
  -5   0   3       91.01      110.48     55.94 o 
  -4   0   3    12194.21    11846.30    804.89 o 
  -3   0   3     1989.25     1934.87    106.25 o 
  -2   0   3      246.81      316.67     57.32 o 
  -1   0   3    10385.01    10710.14   1150.44 o 
   0   0   3     8355.37     6243.17    132.31 o 
   1   0   3    17335.51    19223.12    688.87 o 
   2   0   3     4007.09     3782.30    251.77 o 
   3   0   3    10590.89    10913.87    220.23 o 
   4   0   3     4608.95     4267.76    233.29 o 
   5   0   3     3455.17     3517.70     88.72 o 
   6   0   3     6987.50     7152.72    126.43 o 
   7   0   3     2053.56     2135.56     70.04 o 
   8   0   3     3715.27     3700.18     83.01 o 
   9   0   3      639.07      621.46     75.01 o 
  10   0   3     2324.65     1994.09    276.79 o 
  11   0   3      225.46      186.95     75.85 o 
 -12   1   3      462.17      506.21     84.90 o 
 -11   1   3      199.88      240.89     68.32 o 
 -10   1   3       81.38      125.00     59.40 o 
  -9   1   3     5982.26     6193.28    301.41 o 
  -8   1   3     2126.47     2215.08    129.60 o 
  -7   1   3     4510.57     4565.55    121.89 o 
  -6   1   3       49.41      104.00     62.06 o 
  -5   1   3     8468.71     8453.41    111.11 o 
  -4   1   3     5235.82     5082.81    151.43 o 
  -3   1   3     2284.05     2121.59    123.30 o 
  -2   1   3     1517.95     1456.71     72.81 o 
  -1   1   3      295.49      404.42     66.11 o 
   0   1   3     6852.09     7621.37    287.39 o 
   1   1   3     8881.83     9303.81    183.94 o 
   2   1   3     5417.21     5879.12    104.61 o 
   3   1   3    12512.84    12179.53    161.14 o 
   4   1   3     1842.31     1756.90     70.21 o 
   5   1   3     4557.52     4447.86    207.78 o 
   6   1   3     2263.57     2175.87     71.96 o 
   7   1   3     5803.94     5765.35    133.65 o 
   8   1   3     2172.96     2206.37     73.89 o 
   9   1   3      995.77     1078.27    111.01 o 
  10   1   3      452.54      432.73     99.11 o 
  11   1   3      858.66      711.38    193.21 o 
 -12   2   3      364.71      273.07     82.98 o 
 -11   2   3      420.93      451.30     66.42 o 
 -10   2   3     1168.72     1210.64     64.98 o 
  -9   2   3     1779.36     1740.43     73.36 o 
  -8   2   3     5857.48     6145.26    168.12 o 
  -7   2   3     3806.30     3997.99     98.61 o 
  -6   2   3     9158.08     9533.13    427.69 o 
  -5   2   3     5010.35     5054.17    449.37 o 
  -4   2   3    11408.85    11615.60    864.49 o 
  -3   2   3      104.75      138.36     49.94 o 
  -2   2   3    11846.42    12137.04    612.45 o 
  -1   2   3     7353.42     7992.77    323.95 o 
   0   2   3     4144.65     4429.15     79.38 o 
   1   2   3      718.40      653.17     59.87 o 
   2   2   3    34254.47    35893.93    468.73 o 
   3   2   3    14577.84    15147.68    109.51 o 
   4   2   3     5304.83     5736.67    106.61 o 
   5   2   3     2379.87     2401.90     72.43 o 
   6   2   3    13187.50    13019.96    411.08 o 
   7   2   3     5389.77     5299.73    161.43 o 
   8   2   3     1146.20     1157.69     87.25 o 
   9   2   3      664.79      695.27     69.74 o 
  10   2   3     1624.36     1367.46    180.19 o 
  11   2   3     1661.61     1447.20    344.87 o 
 -12   3   3      934.62      849.49     66.87 o 
 -11   3   3      590.78      619.94     76.41 o 
 -10   3   3     1175.37     1225.89     72.81 o 
  -9   3   3     2373.32     2346.07     73.98 o 
  -8   3   3     2398.10     2451.44     77.06 o 
  -7   3   3     1938.53     2024.07     88.28 o 
  -6   3   3     7119.82     7388.37    621.89 o 
  -5   3   3     4622.36     4719.33    311.23 o 
  -4   3   3    13751.78    15427.39    423.94 o 
  -3   3   3     3882.66     4177.22    146.37 o 
  -2   3   3     8643.18     9432.72    340.36 o 
  -1   3   3     4733.45     5034.40     76.16 o 
   0   3   3    28178.44    29139.59    602.82 o 
   1   3   3     3777.06     3899.77    200.12 o 
   2   3   3    15882.70    16351.10    384.78 o 
   3   3   3    16152.76    16991.20    117.18 o 
   4   3   3    13674.96    14525.41    204.31 o 
   5   3   3     6565.44     6628.21    185.04 o 
   6   3   3     2808.96     2895.30     66.98 o 
   7   3   3      792.08      764.97     78.29 o 
   8   3   3     3146.38     2882.27    144.49 o 
   9   3   3     1109.57     1084.13     75.13 o 
  10   3   3     2581.74     2526.62    146.82 o 
  11   3   3      283.61      269.15    112.46 o 
 -12   4   3      291.10      262.70     71.37 o 
 -11   4   3     1122.14     1091.16     72.07 o 
 -10   4   3      457.28      423.11     60.68 o 
  -9   4   3     1634.71     1687.55     61.27 o 
  -8   4   3     1141.23     1155.61     58.22 o 
  -7   4   3     5508.04     5608.59    330.56 o 
  -6   4   3      625.52      670.01     45.08 o 
  -5   4   3    16410.22    17073.22    516.12 o 
  -4   4   3     1914.30     2119.93     57.02 o 
  -3   4   3     8518.86     9108.27    252.28 o 
  -2   4   3     4415.32     4773.55    178.30 o 
  -1   4   3    22625.65    23674.32    922.29 o 
   0   4   3     2509.63     2525.41     80.63 o 
   1   4   3    11475.49    11529.51    584.75 o 
   2   4   3     2417.66     2543.44     63.12 o 
   3   4   3     9072.42     9256.60    140.88 o 
   4   4   3     1154.10     1240.75     58.08 o 
   5   4   3     6074.74     6392.68     76.70 o 
   6   4   3       82.21       88.40     69.40 o 
   7   4   3     4865.65     4877.47     88.14 o 
   8   4   3      513.43      512.58     72.99 o 
   9   4   3     2833.99     2768.60    131.20 o 
  10   4   3      173.56      207.51     88.88 o 
  11   4   3     2157.89     1953.31    144.56 o 
 -12   5   3      770.39      698.01    162.99 o 
 -11   5   3      472.21      403.14     77.80 o 
 -10   5   3     4328.27     4434.87    231.47 o 
  -9   5   3      124.79      145.51     51.00 o 
  -8   5   3     2260.07     2165.88    118.34 o 
  -7   5   3     2879.21     2845.70    136.98 o 
  -6   5   3     9922.08    10272.97    177.43 o 
  -5   5   3       11.71       24.99     59.67 o 
  -4   5   3     9871.86    10404.21    248.03 o 
  -3   5   3     1252.63     1340.35     42.32 o 
  -2   5   3    12556.02    12962.40    430.00 o 
  -1   5   3      162.68      223.24     41.30 o 
   0   5   3     4959.09     4888.16    136.25 o 
   1   5   3        4.87       17.48     45.94 o 
   2   5   3    21068.37    21873.06    433.96 o 
   3   5   3       11.00       26.21     65.37 o 
   4   5   3    10889.45    10789.84    119.21 o 
   5   5   3      918.76      955.49     62.26 o 
   6   5   3     8650.36     8962.43    177.72 o 
   7   5   3      215.79      251.49     61.00 o 
   8   5   3     1085.94     1066.62     73.64 o 
   9   5   3      136.76      174.33     85.61 o 
  10   5   3     2097.16     2073.11     99.55 o 
 -11   6   3     2225.70     2164.42     95.22 o 
 -10   6   3       36.99       93.03     73.55 o 
  -9   6   3     1352.19     1373.09     71.96 o 
  -8   6   3      348.27      320.87     51.25 o 
  -7   6   3     5809.78     5861.05    141.17 o 
  -6   6   3        0.09       10.14     50.75 o 
  -5   6   3    10703.88    11123.73    181.67 o 
  -4   6   3      280.17      330.27     47.35 o 
  -3   6   3    17250.89    18485.55    407.32 o 
  -2   6   3      257.27      237.74     42.60 o 
  -1   6   3    11722.76    12399.30    291.48 o 
   0   6   3      778.23      913.57     48.63 o 
   1   6   3    11135.61    11079.10    314.41 o 
   2   6   3      556.18      527.80     53.94 o 
   3   6   3     8643.85     8657.59    108.62 o 
   4   6   3      698.62      772.64     61.70 o 
   5   6   3    11043.34    11298.53    473.21 o 
   6   6   3     1777.32     1787.42     75.94 o 
   7   6   3     3761.04     3972.94     98.66 o 
   8   6   3        8.88        8.14     79.40 o 
   9   6   3     4180.97     4187.15    124.93 o 
  10   6   3      193.44      194.52    119.08 o 
 -11   7   3      144.61       91.75     75.46 o 
 -10   7   3     2683.21     2597.86     79.93 o 
  -9   7   3      313.47      309.01     60.99 o 
  -8   7   3     4037.07     3981.94    106.12 o 
  -7   7   3      426.61      374.01     61.89 o 
  -6   7   3    11108.61    11674.64    141.24 o 
  -5   7   3      509.45      552.98     51.28 o 
  -4   7   3     8560.92     9111.36    180.32 o 
  -3   7   3       16.39       19.11     41.37 o 
  -2   7   3     9442.81     9881.35    345.73 o 
  -1   7   3     2994.69     3192.58    119.69 o 
   0   7   3     6724.74     6916.01    149.79 o 
   1   7   3     4267.65     4187.70     87.64 o 
   2   7   3    12123.88    12273.75    177.69 o 
   3   7   3     2811.39     2776.69     71.58 o 
   4   7   3     7380.84     7343.65    113.62 o 
   5   7   3     2494.95     2526.17     82.74 o 
   6   7   3     7765.53     7774.00    104.13 o 
   7   7   3      687.46      699.40     89.41 o 
   8   7   3     3628.64     3730.16    191.08 o 
   9   7   3      671.54      556.83    113.46 o 
 -11   8   3     1438.99     1324.91     80.00 o 
 -10   8   3      406.70      445.37     78.16 o 
  -9   8   3      736.52      722.91     70.88 o 
  -8   8   3      283.00      326.92     57.64 o 
  -7   8   3     4805.66     4851.60     74.43 o 
  -6   8   3      109.53      157.37     48.64 o 
  -5   8   3     4705.13     4833.76    145.36 o 
  -4   8   3      884.42      971.76     46.86 o 
  -3   8   3    16281.93    17298.86    761.18 o 
  -2   8   3     4985.42     5300.29    191.02 o 
  -1   8   3     5572.10     5614.86    161.40 o 
   0   8   3     3438.16     3530.55    135.97 o 
   1   8   3     2349.25     2209.02     57.99 o 
   2   8   3     1758.03     1700.33     71.97 o 
   3   8   3     2934.31     2835.17     76.81 o 
   4   8   3      424.59      383.42     72.79 o 
   5   8   3     1390.39     1369.29     80.08 o 
   6   8   3     3188.42     3284.29     92.84 o 
   7   8   3     2368.42     2525.19    100.08 o 
   8   8   3     1451.69     1431.66    114.86 o 
   9   8   3      759.46      811.47    124.98 o 
 -11   9   3      671.27      703.56     91.78 o 
 -10   9   3      592.12      539.96     72.37 o 
  -9   9   3      588.20      666.39     62.91 o 
  -8   9   3     2043.40     1994.81     70.51 o 
  -7   9   3     1834.45     1766.34     62.09 o 
  -6   9   3     3450.94     3470.10     61.06 o 
  -5   9   3      928.21      976.72     53.21 o 
  -4   9   3     6976.11     7454.97    253.74 o 
  -3   9   3      899.68      938.47     49.26 o 
  -2   9   3     5688.34     5990.55    246.41 o 
  -1   9   3      405.65      424.84     46.56 o 
   0   9   3     1868.21     1798.21     59.64 o 
   1   9   3     3337.84     3289.31    112.65 o 
   2   9   3      141.22      193.49     67.57 o 
   3   9   3     1908.23     1992.08     62.00 o 
   4   9   3     2117.36     2081.86     66.38 o 
   5   9   3     5231.43     5126.51     93.72 o 
   6   9   3     1831.83     2082.64     92.58 o 
   7   9   3      319.61      381.04     96.82 o 
   8   9   3     2199.84     2066.19    142.15 o 
 -10  10   3      473.09      472.88     84.94 o 
  -9  10   3     1940.81     1744.20     67.22 o 
  -8  10   3     1308.91     1316.37     72.65 o 
  -7  10   3      977.37      961.51     60.98 o 
  -6  10   3     1045.94     1001.45     53.59 o 
  -5  10   3      758.15      743.87     49.43 o 
  -4  10   3     5695.28     5645.17    135.01 o 
  -3  10   3     5098.96     5578.47    262.97 o 
  -2  10   3     3778.03     3987.39    216.49 o 
  -1  10   3     3061.05     3071.29    166.46 o 
   0  10   3     4576.57     4701.99    119.49 o 
   1  10   3      916.21      922.26     71.58 o 
   2  10   3     1947.74     1913.56     65.96 o 
   3  10   3     1813.86     1664.18     67.38 o 
   4  10   3     3503.99     3507.48     87.27 o 
   5  10   3      445.14      484.37     71.83 o 
   6  10   3     1624.23     1677.12     83.06 o 
   7  10   3      864.10     1005.59    104.25 o 
   8  10   3     1846.32     1909.03    146.16 o 
 -10  11   3      694.86      573.73     71.07 o 
  -9  11   3     1942.77     1911.28     83.33 o 
  -8  11   3     1142.46     1041.72     64.00 o 
  -7  11   3     3095.74     3145.75     84.96 o 
  -6  11   3      788.41      866.31     54.56 o 
  -5  11   3     2906.07     3016.90     85.97 o 
  -4  11   3      303.27      306.65     48.77 o 
  -3  11   3     2134.08     2285.32     72.39 o 
  -2  11   3     2192.03     2432.73    120.36 o 
  -1  11   3     3713.98     3912.09    182.91 o 
   0  11   3     1289.61     1377.58     53.54 o 
   1  11   3     4259.64     3938.34    108.62 o 
   2  11   3      330.60      358.58     74.49 o 
   3  11   3     2788.22     2752.01     71.83 o 
   4  11   3       72.80       89.09     68.68 o 
   5  11   3     2252.12     2333.76     91.64 o 
   6  11   3       24.88       41.29     82.67 o 
   7  11   3     1227.81     1344.58     98.74 o 
  -9  12   3      477.32      455.31     77.33 o 
  -8  12   3     3630.73     3233.50    117.60 o 
  -7  12   3      451.01      490.57     55.58 o 
  -6  12   3      974.26      988.31     73.26 o 
  -5  12   3      603.24      612.56     61.98 o 
  -4  12   3     3205.38     3420.07    120.78 o 
  -3  12   3      174.36      183.24     63.27 o 
  -2  12   3     3987.79     4211.11    209.95 o 
  -1  12   3       78.04      111.12     48.36 o 
   0  12   3     6844.13     6742.33     92.62 o 
   1  12   3      330.92      338.04     54.35 o 
   2  12   3     4645.06     4345.43    102.11 o 
   3  12   3      293.28      300.01     66.45 o 
   4  12   3     2768.48     2615.27    102.11 o 
   5  12   3      165.49      180.41     93.08 o 
   6  12   3     1240.77     1271.12    107.03 o 
  -8  13   3        8.74       57.65     75.69 o 
  -7  13   3     2338.61     2249.36    104.33 o 
  -6  13   3        3.11       36.44     61.02 o 
  -5  13   3     4139.20     4468.05    121.60 o 
  -4  13   3       12.71       29.82     55.83 o 
  -3  13   3     3286.98     3508.24    108.95 o 
  -2  13   3      487.80      590.18     67.56 o 
  -1  13   3     5832.12     5917.10    356.60 o 
   0  13   3       17.60       50.47     62.52 o 
   1  13   3     2580.59     2419.55     76.68 o 
   2  13   3       55.08       24.03     59.63 o 
   3  13   3     3584.94     3479.43     71.81 o 
   4  13   3      231.64      220.18     78.52 o 
   5  13   3      833.77      831.67    102.94 o 
  -8  14   3     1196.13     1150.26    109.24 o 
  -7  14   3      168.77      149.92     69.09 o 
  -6  14   3     2033.68     2101.94     82.25 o 
  -5  14   3        4.56       31.26     76.41 o 
  -4  14   3     2450.79     2566.36    108.80 o 
  -3  14   3       11.54        4.33     57.17 o 
  -2  14   3     1947.25     2041.95    109.17 o 
  -1  14   3      198.28      208.17     55.91 o 
   0  14   3     1610.50     1596.89    193.76 o 
   1  14   3       23.67      103.65     61.82 o 
   2  14   3     3112.29     3041.66     96.10 o 
   3  14   3      265.46      224.58     96.65 o 
   4  14   3     1587.80     1531.40    105.52 o 
  -6  15   3      264.45      333.30     88.80 o 
  -5  15   3      906.53      887.38     71.81 o 
  -4  15   3      277.07      269.64     70.16 o 
  -3  15   3     1958.80     2045.04     82.37 o 
  -2  15   3      309.69      334.86     71.68 o 
  -1  15   3     3323.29     3139.84    231.33 o 
   0  15   3       31.03      108.54     75.39 o 
   1  15   3     1890.06     1792.39    160.67 o 
   2  15   3       16.36       37.01     83.79 o 
   3  15   3     1900.35     1836.79    268.28 o 
  -5  16   3      249.74      225.90     70.96 o 
  -4  16   3     1394.09     1437.19    118.96 o 
  -3  16   3      237.84      287.12     79.18 o 
  -2  16   3     1003.22      943.75     82.00 o 
  -1  16   3      245.28      136.63     92.52 o 
   0  16   3      399.67      507.65    107.73 o 
   1  16   3      372.43      313.15     76.71 o 
   0 -17   4     1403.32     1072.61    342.59 o 
   1 -17   4      661.79      526.99    128.74 o 
   2 -17   4     1030.42      893.82     83.34 o 
   3 -17   4      681.08      625.42    101.51 o 
  -3 -16   4     1095.77     1183.25    109.89 o 
  -2 -16   4     1392.53     1323.99    144.15 o 
  -1 -16   4      410.48      317.34     82.97 o 
   0 -16   4      723.28      553.70     85.97 o 
   1 -16   4      882.72      871.31     76.42 o 
   2 -16   4     1565.72     1438.30     80.17 o 
   3 -16   4      615.65      559.02     70.06 o 
   4 -16   4     1289.56     1291.34     82.05 o 
   5 -16   4      827.13      807.56     75.22 o 
  -4 -15   4      323.76      377.21     83.17 o 
  -3 -15   4     1218.41     1272.64    100.48 o 
  -2 -15   4       66.33       19.38     77.93 o 
  -1 -15   4     1254.93     1219.43     90.63 o 
   0 -15   4     1579.26     1544.33    209.60 o 
   1 -15   4     3692.80     3594.04     92.25 o 
   2 -15   4      395.56      435.28     55.60 o 
   3 -15   4     2178.23     2020.84    111.69 o 
   4 -15   4     1191.44     1159.86     67.47 o 
   5 -15   4     2406.68     2393.93     81.20 o 
   6 -15   4       81.90      121.25     72.56 o 
   7 -15   4      967.41      872.95     88.09 o 
  -5 -14   4      140.86      111.50     83.56 o 
  -4 -14   4     2168.47     2338.53     85.76 o 
  -3 -14   4      408.97      414.67     72.92 o 
  -2 -14   4     1858.27     1951.97    102.11 o 
  -1 -14   4      342.17      358.55     79.60 o 
   0 -14   4     3832.43     3755.66    160.15 o 
   1 -14   4      233.71      225.74     66.36 o 
   2 -14   4     2374.83     2324.79     91.90 o 
   3 -14   4       86.58      127.73     66.52 o 
   4 -14   4     2592.01     2660.47     60.13 o 
   5 -14   4       44.18       82.71     52.78 o 
   6 -14   4     2099.15     2133.08     76.64 o 
   7 -14   4       46.91       44.07     71.10 o 
   8 -14   4     1686.14     1559.17     74.99 o 
  -6 -13   4       26.97       44.94     92.21 o 
  -5 -13   4     1922.64     2058.17     74.04 o 
  -4 -13   4       42.82        8.67     90.08 o 
  -3 -13   4      997.10     1041.34     87.09 o 
  -2 -13   4       12.00       51.22     80.15 o 
  -1 -13   4     1044.79     1100.43     58.53 o 
   0 -13   4       19.04        6.92     61.57 o 
   1 -13   4     3811.97     3713.03     70.10 o 
   2 -13   4      203.44      198.75     44.15 o 
   3 -13   4     5592.08     5425.12    152.00 o 
   4 -13   4       26.65       74.42     50.51 o 
   5 -13   4     2334.68     2394.59     69.21 o 
   6 -13   4      149.58      169.02     62.28 o 
   7 -13   4     2292.18     2113.50     91.75 o 
   8 -13   4       23.18       30.40     65.03 o 
   9 -13   4      627.73      637.66     96.26 o 
  -7 -12   4       68.72       67.07    100.11 o 
  -6 -12   4     1101.02     1266.78     74.80 o 
  -5 -12   4        7.46      -16.26     64.83 o 
  -4 -12   4     3052.54     3200.55     76.63 o 
  -3 -12   4      139.01      178.04     56.00 o 
  -2 -12   4     3088.07     3008.91     79.47 o 
  -1 -12   4      107.58      111.99     54.37 o 
   0 -12   4     5633.74     5510.00     71.28 o 
   1 -12   4      130.78      167.96     56.76 o 
   2 -12   4     1488.68     1445.83     53.26 o 
   3 -12   4      276.21      267.21     58.90 o 
   4 -12   4     4167.73     4017.27     60.97 o 
   5 -12   4      456.05      440.05     55.92 o 
   6 -12   4     3449.83     3218.76     65.18 o 
   7 -12   4       10.24      -47.21     61.42 o 
   8 -12   4     3170.10     3101.15    127.77 o 
   9 -12   4      184.81      160.33     75.65 o 
  -8 -11   4        5.88      -66.20     95.02 o 
  -7 -11   4     2144.08     2194.33    139.15 o 
  -6 -11   4       18.84       39.35     73.71 o 
  -5 -11   4     5390.76     5435.90    216.23 o 
  -4 -11   4      590.28      624.06     66.05 o 
  -3 -11   4     3666.63     3504.75     83.77 o 
  -2 -11   4       34.38       49.56     62.61 o 
  -1 -11   4     3070.88     2827.45    154.32 o 
   0 -11   4     1359.01     1379.84     60.71 o 
   1 -11   4     3384.24     3457.56     61.87 o 
   2 -11   4     1354.48     1342.91     56.97 o 
   3 -11   4     5187.98     5201.65     90.06 o 
   4 -11   4     3841.18     3792.74     66.18 o 
   5 -11   4     4261.33     4077.41     56.67 o 
   6 -11   4      617.59      606.09     56.50 o 
   7 -11   4     4845.05     4615.27     84.38 o 
   8 -11   4      305.27      335.10     64.66 o 
   9 -11   4     1428.82     1318.97     73.21 o 
  10 -11   4      178.73      139.06     81.13 o 
  -9 -10   4       28.18       49.82    118.67 o 
  -8 -10   4     1228.65     1254.80    104.82 o 
  -7 -10   4      391.60      406.43    125.13 o 
  -6 -10   4     3626.60     3830.48    160.67 o 
  -5 -10   4     1201.25     1272.01     68.82 o 
  -4 -10   4     3533.59     3674.21    103.11 o 
  -3 -10   4     2818.99     2856.81     74.56 o 
  -2 -10   4     5098.39     5061.89    147.10 o 
  -1 -10   4     6286.61     6014.82    278.29 o 
   0 -10   4     6400.09     6188.87     62.77 o 
   1 -10   4      467.99      442.97     53.85 o 
   2 -10   4     5642.16     5800.77    131.78 o 
   3 -10   4     2868.49     2787.53     65.02 o 
   4 -10   4     2515.13     2462.39     71.96 o 
   5 -10   4     1220.56     1264.51     52.68 o 
   6 -10   4     3098.75     3081.70     59.41 o 
   7 -10   4     2630.55     2457.55     56.26 o 
   8 -10   4     1623.82     1648.78     72.25 o 
   9 -10   4      555.14      575.84     78.32 o 
  10 -10   4     1128.24      936.95     92.90 o 
  -9  -9   4     1494.75     1609.94     97.30 o 
  -8  -9   4      570.17      586.87     86.88 o 
  -7  -9   4     1946.58     2043.93    103.30 o 
  -6  -9   4     1850.78     1902.75    124.13 o 
  -5  -9   4     6257.48     6513.55    261.78 o 
  -4  -9   4     3709.43     3700.21    113.14 o 
  -3  -9   4     1974.84     1927.99     63.67 o 
  -2  -9   4     2577.66     2514.62     61.95 o 
  -1  -9   4     3732.09     3755.87    147.53 o 
   0  -9   4     4502.52     4553.86    105.33 o 
   1  -9   4     3574.04     3646.65     55.34 o 
   2  -9   4     5118.55     5029.41     58.63 o 
   3  -9   4     3582.93     3542.84     76.31 o 
   4  -9   4     5017.99     4863.74     57.83 o 
   5  -9   4     5403.69     5160.85    105.48 o 
   6  -9   4     3793.87     3740.70     59.69 o 
   7  -9   4      554.92      560.21     61.83 o 
   8  -9   4     1561.12     1543.79     63.43 o 
   9  -9   4     1337.78     1254.59     68.07 o 
  10  -9   4     2115.21     2006.66    152.29 o 
 -10  -8   4     1303.75     1213.23    115.70 o 
  -9  -8   4     1346.04     1322.13    102.16 o 
  -8  -8   4      867.04      925.76     79.40 o 
  -7  -8   4     1426.79     1426.42     83.23 o 
  -6  -8   4     2072.76     2332.50     98.12 o 
  -5  -8   4     4842.20     4900.56    131.38 o 
  -4  -8   4     1078.11     1031.18     64.28 o 
  -3  -8   4     5567.86     5310.31     69.20 o 
  -2  -8   4     1641.55     1590.70     56.77 o 
  -1  -8   4    11712.69    11245.68    232.05 o 
   0  -8   4     1651.65     1665.86     54.25 o 
   1  -8   4     6668.84     6660.31    135.97 o 
   2  -8   4    15597.92    15540.14    168.77 o 
   3  -8   4     8754.46     8385.29    118.59 o 
   4  -8   4     3018.87     3097.70     83.40 o 
   5  -8   4     1756.04     1767.41     56.21 o 
   6  -8   4      814.55      742.38     46.62 o 
   7  -8   4     6315.13     5866.88    185.82 o 
   8  -8   4       39.10       21.56     53.07 o 
   9  -8   4     1604.73     1531.64     72.53 o 
  10  -8   4      840.90      849.14     74.90 o 
  11  -8   4     1762.93     1602.48    269.76 o 
 -10  -7   4     2707.30     2698.95    140.04 o 
  -9  -7   4      230.01      280.11     88.67 o 
  -8  -7   4     1648.45     1811.05     86.67 o 
  -7  -7   4     1011.39     1104.74     89.87 o 
  -6  -7   4     7423.28     6938.00    767.23 o 
  -5  -7   4     1807.37     1790.96     98.54 o 
  -4  -7   4     6140.57     6180.39    194.70 o 
  -3  -7   4     2487.82     2268.99     54.94 o 
  -2  -7   4     9876.34     9558.08    228.58 o 
  -1  -7   4     1507.50     1470.58     56.49 o 
   0  -7   4     7981.78     7936.13    277.13 o 
   1  -7   4     2025.53     2009.78     54.34 o 
   2  -7   4    11564.95    11090.69    223.67 o 
   3  -7   4     1099.19     1205.17     43.73 o 
   4  -7   4     5667.38     5643.88    145.94 o 
   5  -7   4     1848.13     1834.94     51.29 o 
   6  -7   4    10843.76    10384.33    148.97 o 
   7  -7   4      217.90      191.29     59.46 o 
   8  -7   4     2627.64     2599.16     70.80 o 
   9  -7   4      473.56      505.31     67.07 o 
  10  -7   4     2666.23     2483.06    135.99 o 
  11  -7   4       86.84      126.70     95.35 o 
 -10  -6   4      428.04      510.47     96.17 o 
  -9  -6   4     2327.85     2311.75     93.81 o 
  -8  -6   4      271.22      313.77     73.36 o 
  -7  -6   4     6002.63     6198.87    181.19 o 
  -6  -6   4      239.81      288.55     54.22 o 
  -5  -6   4     6857.79     7178.41    302.13 o 
  -4  -6   4     1657.08     1553.76    112.81 o 
  -3  -6   4    12759.32    12290.40    305.21 o 
  -2  -6   4      101.17      141.41     42.38 o 
  -1  -6   4    11277.49    10534.62    260.10 o 
   0  -6   4      180.47      207.12     50.69 o 
   1  -6   4    10516.69    10077.17    220.93 o 
   2  -6   4      258.87      314.57     46.84 o 
   3  -6   4    16290.86    16699.91    142.03 o 
   4  -6   4        4.70       51.80     39.08 o 
   5  -6   4    11322.64    10899.74    263.98 o 
   6  -6   4      344.23      366.44     45.79 o 
   7  -6   4     4857.91     4798.79    170.35 o 
   8  -6   4      467.45      474.31     70.72 o 
   9  -6   4     3414.45     3127.04     92.62 o 
  10  -6   4        7.52       48.23     74.27 o 
  11  -6   4     1020.90      966.03     81.66 o 
 -11  -5   4      106.50      131.36    102.97 o 
 -10  -5   4     2908.86     2923.22    132.93 o 
  -9  -5   4       10.26        9.64     66.57 o 
  -8  -5   4     3856.59     3807.38    214.47 o 
  -7  -5   4       15.82       34.96     63.40 o 
  -6  -5   4     5083.73     5096.73    203.78 o 
  -5  -5   4      280.31      277.20     57.13 o 
  -4  -5   4     9403.09     9333.73    368.16 o 
  -3  -5   4      266.98      230.42     52.12 o 
  -2  -5   4    29021.21    27967.33   1019.34 o 
  -1  -5   4        0.27       11.42     45.96 o 
   0  -5   4    15209.16    14528.71    659.31 o 
   1  -5   4     4084.91     4369.54    136.83 o 
   2  -5   4     2842.51     2672.76     46.25 o 
   3  -5   4      210.35      205.04     48.23 o 
   4  -5   4     3459.62     3144.56     57.76 o 
   5  -5   4     1452.18     1452.27     50.81 o 
   6  -5   4     6746.32     6638.62    185.82 o 
   7  -5   4      179.68      154.38     64.17 o 
   8  -5   4     6305.36     6343.35    146.22 o 
   9  -5   4      288.45      382.39     81.89 o 
  10  -5   4     2671.22     2749.57     88.20 o 
  11  -5   4        3.45      -38.27     89.89 o 
 -11  -4   4     3291.79     3274.59    176.89 o 
 -10  -4   4      167.36      198.32     82.02 o 
  -9  -4   4     3362.39     3207.79    236.82 o 
  -8  -4   4       23.16       49.13     62.93 o 
  -7  -4   4    10636.24    10193.96    693.08 o 
  -6  -4   4      181.26      170.59     48.78 o 
  -5  -4   4     2660.47     2423.33    136.76 o 
  -4  -4   4       11.51        4.63     58.98 o 
  -3  -4   4    18549.43    18482.75    531.40 o 
  -2  -4   4      266.59      214.64     47.80 o 
  -1  -4   4     7802.75     7055.91    324.69 o 
   0  -4   4     2298.61     2338.16    127.15 o 
   1  -4   4    31675.53    30463.80    250.84 o 
   2  -4   4     3440.96     3375.77     91.32 o 
   3  -4   4     9990.55     9744.96    154.89 o 
   4  -4   4     1395.76     1422.05     46.95 o 
   5  -4   4     6378.43     6022.22     68.34 o 
   6  -4   4     2641.61     2796.54     71.83 o 
   7  -4   4     4762.44     4736.63    161.80 o 
   8  -4   4       16.19       30.21     64.47 o 
   9  -4   4     4008.57     3961.56     84.80 o 
  10  -4   4      699.75      658.23     85.59 o 
  11  -4   4      923.28      873.36     80.36 o 
 -11  -3   4      977.90      980.72     89.92 o 
 -10  -3   4     1508.24     1464.31     96.88 o 
  -9  -3   4       25.03       40.41     61.99 o 
  -8  -3   4     4793.21     4662.09    289.85 o 
  -7  -3   4     2020.48     1974.12    110.54 o 
  -6  -3   4     2710.67     2556.89    131.49 o 
  -5  -3   4     2074.30     2043.16     99.85 o 
  -4  -3   4     8366.83     8011.81    452.25 o 
  -3  -3   4      126.48       64.23     49.39 o 
  -2  -3   4    16830.19    16449.77    664.37 o 
  -1  -3   4    10522.63     9467.99    430.87 o 
   0  -3   4    42870.23    40279.80   1533.19 o 
   1  -3   4     7389.94     7635.13    184.67 o 
   2  -3   4     3478.74     3390.45     82.65 o 
   3  -3   4      831.58      896.79     48.10 o 
   4  -3   4     9812.84     9892.40    174.43 o 
   5  -3   4     7611.85     7557.62    332.76 o 
   6  -3   4      942.22      950.16     57.07 o 
   7  -3   4       50.54       75.79     56.47 o 
   8  -3   4     3312.41     3165.03     87.36 o 
   9  -3   4     4272.28     4307.96     80.71 o 
  10  -3   4     1476.68     1495.87     83.42 o 
  11  -3   4      378.30      318.16     91.16 o 
 -11  -2   4      426.19      446.70     88.28 o 
 -10  -2   4      429.68      514.22     74.64 o 
  -9  -2   4     1073.52     1075.89     78.10 o 
  -8  -2   4      779.01      822.73     62.27 o 
  -7  -2   4     6981.44     6715.19    291.87 o 
  -6  -2   4     2580.28     2606.79     76.44 o 
  -5  -2   4     6428.38     6260.35    146.22 o 
  -4  -2   4     1986.09     1873.88     61.97 o 
  -3  -2   4     8334.06     8674.43    204.31 o 
  -2  -2   4     7885.26     8714.08    259.94 o 
  -1  -2   4     4985.58     4703.45    276.17 o 
   0  -2   4      975.12      974.01     55.56 o 
   1  -2   4     3535.53     3551.03    110.90 o 
   2  -2   4     8743.33     8857.52    369.03 o 
   3  -2   4     8854.72     8478.44    254.16 o 
   4  -2   4    16439.10    16625.81    718.60 o 
   5  -2   4     8174.18     8083.27     95.49 o 
   6  -2   4     2466.67     2525.93     88.09 o 
   7  -2   4     3677.64     3777.80     88.35 o 
   8  -2   4     1336.85     1247.20     82.80 o 
   9  -2   4     1013.41     1004.68     75.66 o 
  10  -2   4     1159.57     1076.06     82.96 o 
  11  -2   4     1700.17     1741.85    152.16 o 
 -12  -1   4     1441.36     1390.06     92.48 o 
 -11  -1   4      598.51      590.52     67.95 o 
 -10  -1   4     1490.43     1411.57     93.20 o 
  -9  -1   4      226.08      259.51     66.15 o 
  -8  -1   4     5110.41     5068.74    225.55 o 
  -7  -1   4      705.14      717.36     63.50 o 
  -6  -1   4     3652.36     3660.72    200.84 o 
  -5  -1   4     5410.55     5783.60    288.25 o 
  -4  -1   4     1819.04     1636.82     56.10 o 
  -3  -1   4     6263.51     6072.57    110.93 o 
  -2  -1   4    22019.02    23833.77    506.87 o 
  -1  -1   4     7992.16     8639.89    228.65 o 
   0  -1   4     4248.33     4355.22    316.15 o 
   1  -1   4      657.09      687.74     69.14 o 
   2  -1   4     8392.86     8860.74    286.81 o 
   3  -1   4     5925.31     5906.02     94.97 o 
   4  -1   4     9083.77     9633.34    446.97 o 
   5  -1   4     6687.33     6715.89    359.38 o 
   6  -1   4      827.21      864.17     63.05 o 
   7  -1   4     3620.79     3592.72     77.39 o 
   8  -1   4     1816.07     1775.39     84.38 o 
   9  -1   4     3581.65     3345.81     96.04 o 
  10  -1   4      448.61      388.97     97.91 o 
  11  -1   4     2081.74     2004.13    115.12 o 
 -12   0   4     2169.57     2060.06     96.20 o 
 -11   0   4      117.92      118.70     73.37 o 
 -10   0   4     1815.48     1855.99     73.60 o 
  -9   0   4     4611.61     4863.62    177.16 o 
  -8   0   4     2905.43     3048.43    148.54 o 
  -7   0   4     1714.18     1700.40     74.18 o 
  -6   0   4     6563.24     6498.08    401.68 o 
  -5   0   4     4802.16     4497.35    209.64 o 
  -4   0   4    22891.16    22686.89   1071.54 o 
  -3   0   4      141.73      153.73     54.47 o 
  -2   0   4     4411.46     4461.23    334.35 o 
  -1   0   4      105.75      120.65     83.45 o 
   0   0   4    24088.30    18413.10    521.47 o 
   1   0   4    20495.63    21359.83   1055.55 o 
   2   0   4     1480.40     1456.41     66.12 o 
   3   0   4     6546.48     6688.97    468.50 o 
   4   0   4    17712.18    17040.53    653.69 o 
   5   0   4       59.72       60.58     71.97 o 
   6   0   4     6227.99     6059.96    278.80 o 
   7   0   4      277.80      314.95     62.43 o 
   8   0   4     5233.71     5129.77    130.64 o 
   9   0   4      279.69      292.53     89.22 o 
  10   0   4     1213.74     1123.19    137.15 o 
  11   0   4      572.08      486.93     80.59 o 
 -12   1   4      128.16      118.29     80.03 o 
 -11   1   4     1138.39     1053.62     66.40 o 
 -10   1   4      184.69      184.91     61.69 o 
  -9   1   4     5556.43     5843.25    420.02 o 
  -8   1   4     1378.29     1534.71     62.53 o 
  -7   1   4     1404.31     1443.70     68.14 o 
  -6   1   4     1608.15     1576.60     66.43 o 
  -5   1   4     2869.20     2731.13     58.26 o 
  -4   1   4     1626.00     1701.65     78.75 o 
  -3   1   4     8787.45     8057.69    732.13 o 
  -2   1   4      254.15      302.70     63.76 o 
  -1   1   4    74667.88    79412.02   1587.81 o 
   0   1   4     1514.56     1533.08     85.55 o 
   1   1   4    11983.62    12657.83    521.61 o 
   2   1   4    21878.75    23500.02    828.20 o 
   3   1   4    16077.19    15880.76    135.24 o 
   4   1   4       20.53       67.82     57.03 o 
   5   1   4     6070.97     5777.96    185.62 o 
   6   1   4      279.51      270.65     64.56 o 
   7   1   4     6060.90     6095.42     88.24 o 
   8   1   4       40.78        6.14     82.63 o 
   9   1   4     1263.94     1301.43     81.10 o 
  10   1   4      180.23      162.59     87.72 o 
  11   1   4     2683.46     2322.31    424.45 o 
 -12   2   4     1478.57     1408.67     81.47 o 
 -11   2   4       12.86       38.68     70.51 o 
 -10   2   4     1827.22     1907.69    208.07 o 
  -9   2   4      401.40      411.68     60.16 o 
  -8   2   4     3133.08     3239.53     72.29 o 
  -7   2   4      791.68      911.30     67.14 o 
  -6   2   4     8591.62     8389.45    475.95 o 
  -5   2   4     1359.05     1488.79    122.59 o 
  -4   2   4    10108.95     9572.44    548.49 o 
  -3   2   4     1595.53     1646.42     65.45 o 
  -2   2   4    23012.69    24450.82    936.16 o 
  -1   2   4     6999.98     7662.13    204.74 o 
   0   2   4     6461.48     7131.39    139.87 o 
   1   2   4      339.28      332.94     57.46 o 
   2   2   4    13500.44    14111.62    285.23 o 
   3   2   4       76.88       71.32     52.80 o 
   4   2   4    17232.98    17825.98    328.72 o 
   5   2   4       14.29       17.83     58.92 o 
   6   2   4     7479.97     7251.03    263.41 o 
   7   2   4      604.94      583.81     69.34 o 
   8   2   4     3886.45     3891.75     84.77 o 
   9   2   4       63.67      144.15    125.13 o 
  10   2   4     2588.92     2397.30    360.88 o 
  11   2   4       21.54       15.26     81.34 o 
 -12   3   4        9.96       26.16     72.50 o 
 -11   3   4     2034.42     2215.57    231.19 o 
 -10   3   4        7.86       40.70     69.58 o 
  -9   3   4     4667.91     4741.43    184.08 o 
  -8   3   4       32.05      116.07     51.34 o 
  -7   3   4     8510.11     8618.40    443.73 o 
  -6   3   4      406.20      406.48     49.87 o 
  -5   3   4    15615.11    16065.18    643.52 o 
  -4   3   4     3740.39     4247.67    114.87 o 
  -3   3   4    13479.57    14895.50    564.04 o 
  -2   3   4      188.23      206.32     56.77 o 
  -1   3   4    14322.50    15603.99    276.12 o 
   0   3   4     2439.40     2645.12     64.25 o 
   1   3   4    19106.50    18340.18    793.11 o 
   2   3   4       16.16       46.28     51.31 o 
   3   3   4    16459.16    17234.42    217.89 o 
   4   3   4        5.77       18.79     50.24 o 
   5   3   4    11704.78    12016.42     91.57 o 
   6   3   4      634.57      610.28     59.31 o 
   7   3   4     9559.99     9552.24    234.51 o 
   8   3   4       16.27       39.96     81.35 o 
   9   3   4     2972.51     2839.17    184.61 o 
  10   3   4       17.94       21.24     98.19 o 
  11   3   4      922.35      819.72    180.69 o 
 -12   4   4     1097.84     1047.92    114.09 o 
 -11   4   4      116.04      105.89     76.44 o 
 -10   4   4     4614.15     4674.99    212.98 o 
  -9   4   4     1563.41     1547.43     64.43 o 
  -8   4   4     2913.16     2918.45     62.93 o 
  -7   4   4       60.27      112.54     47.40 o 
  -6   4   4    14617.53    15272.12    842.09 o 
  -5   4   4     3395.15     3485.52     77.16 o 
  -4   4   4    10417.77    11657.11    398.65 o 
  -3   4   4       44.96       57.20     49.09 o 
  -2   4   4    34502.07    36952.52   1484.27 o 
  -1   4   4     5383.79     5847.67    153.97 o 
   0   4   4    19467.71    20699.28    223.91 o 
   1   4   4     1453.31     1600.99     56.21 o 
   2   4   4    13429.03    13566.99    284.65 o 
   3   4   4      605.59      503.80     57.76 o 
   4   4   4     7993.36     8612.46    102.01 o 
   5   4   4      702.76      743.59     59.72 o 
   6   4   4    13796.26    14393.50    243.98 o 
   7   4   4     2144.02     2119.59     85.10 o 
   8   4   4     2361.61     2250.51     93.05 o 
   9   4   4      538.80      472.22     78.20 o 
  10   4   4     2325.34     2243.35    116.14 o 
 -12   5   4      221.89      246.71     78.80 o 
 -11   5   4     1962.82     2018.32    120.51 o 
 -10   5   4     1304.37     1277.14     67.56 o 
  -9   5   4     1614.96     1633.66     63.94 o 
  -8   5   4     1913.76     1830.86     90.74 o 
  -7   5   4     6247.74     6600.13    320.34 o 
  -6   5   4      965.48      962.92     55.53 o 
  -5   5   4     7336.03     7855.37    212.10 o 
  -4   5   4     1303.40     1343.87     58.24 o 
  -3   5   4    10483.82    11075.81    462.66 o 
  -2   5   4     2025.13     2004.89     85.54 o 
  -1   5   4     1363.55     1320.55     61.41 o 
   0   5   4     3007.47     3026.33     92.47 o 
   1   5   4     3343.52     3080.95    149.52 o 
   2   5   4    16418.33    17215.62    425.19 o 
   3   5   4     5860.56     6136.27     91.61 o 
   4   5   4      941.52      927.92     63.73 o 
   5   5   4    11753.49    12066.42    192.63 o 
   6   5   4     3436.15     3704.28     99.74 o 
   7   5   4     2690.52     2678.84     84.42 o 
   8   5   4      654.52      605.43     82.53 o 
   9   5   4     1679.63     1691.45     98.30 o 
  10   5   4     1139.01     1131.94    103.61 o 
 -11   6   4      294.58      339.67     66.70 o 
 -10   6   4     2313.32     2259.62     64.74 o 
  -9   6   4     1148.61     1228.74     63.03 o 
  -8   6   4     1294.74     1335.82     68.78 o 
  -7   6   4     1354.37     1366.81     65.34 o 
  -6   6   4     3406.40     3624.26     56.42 o 
  -5   6   4     2504.98     2593.00     68.34 o 
  -4   6   4     4549.90     4670.45    122.09 o 
  -3   6   4     4206.32     4445.94    139.14 o 
  -2   6   4     7308.13     7656.34    286.09 o 
  -1   6   4     4179.42     4161.71    142.32 o 
   0   6   4    10101.49    10310.13    229.60 o 
   1   6   4     6662.92     7103.35    215.58 o 
   2   6   4     3331.73     3246.98    138.65 o 
   3   6   4     1315.50     1221.18     74.08 o 
   4   6   4     3888.02     3918.34     93.60 o 
   5   6   4      488.64      480.30     70.03 o 
   6   6   4     2066.99     2067.87     76.38 o 
   7   6   4     2727.56     2774.19     82.23 o 
   8   6   4      692.18      755.84     83.59 o 
   9   6   4     1537.47     1505.82    109.35 o 
  10   6   4      542.34      512.54    124.08 o 
 -11   7   4     1226.43     1285.41     69.93 o 
 -10   7   4     1772.21     1676.58     64.68 o 
  -9   7   4     1815.33     1790.26    101.25 o 
  -8   7   4     3383.21     3380.32    167.32 o 
  -7   7   4     4255.28     4195.29     82.65 o 
  -6   7   4     3198.78     3345.79     57.12 o 
  -5   7   4     6835.49     7165.45    174.40 o 
  -4   7   4     8555.97     9067.17    220.20 o 
  -3   7   4     3839.40     4056.57    141.46 o 
  -2   7   4     2514.81     2524.14     68.49 o 
  -1   7   4     1154.03     1187.73     49.13 o 
   0   7   4     6450.93     6498.63     90.10 o 
   1   7   4     4488.03     4530.95    201.28 o 
   2   7   4     4448.94     4450.56    132.64 o 
   3   7   4     1583.10     1597.12     72.34 o 
   4   7   4     2825.84     2849.84     79.77 o 
   5   7   4     1231.27     1267.81     78.86 o 
   6   7   4     5491.26     5609.56     97.89 o 
   7   7   4     1378.59     1426.08     94.41 o 
   8   7   4     2350.52     2371.14    179.69 o 
   9   7   4      268.46      293.79    117.51 o 
 -11   8   4     1908.25     1789.42     82.93 o 
 -10   8   4      544.14      599.80     63.01 o 
  -9   8   4     1695.89     1644.64     88.43 o 
  -8   8   4     2746.58     2778.79     66.85 o 
  -7   8   4     5963.35     5991.37    102.88 o 
  -6   8   4      415.71      394.85     49.57 o 
  -5   8   4      542.34      625.17     58.93 o 
  -4   8   4      496.13      537.45     50.94 o 
  -3   8   4    11904.82    12628.69    353.71 o 
  -2   8   4       64.00       71.95     45.81 o 
  -1   8   4     7306.41     7472.02    235.55 o 
   0   8   4     3064.49     3261.36     60.68 o 
   1   8   4    13542.52    13309.97    293.89 o 
   2   8   4      751.28      755.38     60.57 o 
   3   8   4     2756.52     2724.95     77.67 o 
   4   8   4     2513.69     2466.65     81.09 o 
   5   8   4     2076.48     2128.56     83.68 o 
   6   8   4       51.88       93.23     82.70 o 
   7   8   4     2834.45     2960.92    117.62 o 
   8   8   4      199.87      268.28    126.13 o 
   9   8   4     2494.42     2431.54    306.33 o 
 -11   9   4      263.84      266.17     72.74 o 
 -10   9   4     2061.15     2052.09     83.06 o 
  -9   9   4      197.14      232.35     66.83 o 
  -8   9   4     2107.28     2146.83     79.48 o 
  -7   9   4      314.79      353.64     57.41 o 
  -6   9   4     3945.20     4023.36     79.93 o 
  -5   9   4     2736.34     2765.22     75.94 o 
  -4   9   4     6399.42     6678.14    225.26 o 
  -3   9   4      363.14      356.42     45.19 o 
  -2   9   4     1447.64     1585.10     55.75 o 
  -1   9   4     1482.96     1491.55     51.65 o 
   0   9   4     4718.66     4753.40     61.60 o 
   1   9   4       32.16       29.62     53.53 o 
   2   9   4     3720.30     3703.23     92.60 o 
   3   9   4       26.37       44.96     55.63 o 
   4   9   4     6640.68     6533.25     88.09 o 
   5   9   4       22.70      -18.24     66.26 o 
   6   9   4     2803.64     2949.79     96.67 o 
   7   9   4      116.24      147.22     96.21 o 
   8   9   4     3228.14     3171.37    147.16 o 
 -10  10   4       47.74      123.42     85.35 o 
  -9  10   4     2136.19     2055.34     65.40 o 
  -8  10   4       42.31       27.29     57.71 o 
  -7  10   4     2380.84     2346.22    116.03 o 
  -6  10   4       47.44       71.90     56.48 o 
  -5  10   4     2979.27     2962.58     78.31 o 
  -4  10   4      371.21      423.57     53.36 o 
  -3  10   4     6693.53     7073.36    303.39 o 
  -2  10   4     1408.53     1479.54     52.76 o 
  -1  10   4     3774.75     4072.55    157.85 o 
   0  10   4      307.35      330.26     57.83 o 
   1  10   4     5896.03     5722.80     84.90 o 
   2  10   4      587.55      568.91     61.52 o 
   3  10   4     4645.73     4551.88    103.61 o 
   4  10   4       38.37       45.84     76.73 o 
   5  10   4     2485.36     2525.39     90.90 o 
   6  10   4       41.29       64.30     71.66 o 
   7  10   4     1874.58     2015.54    110.71 o 
   8  10   4       33.09       27.78    120.35 o 
 -10  11   4     1371.71     1331.50     88.19 o 
  -9  11   4      125.50      172.40     67.08 o 
  -8  11   4     1268.96     1270.52     70.36 o 
  -7  11   4      282.94      286.93     71.04 o 
  -6  11   4     3608.02     3847.19     67.63 o 
  -5  11   4       13.14       38.11     48.66 o 
  -4  11   4     6987.30     7427.51    211.39 o 
  -3  11   4      377.69      428.89     47.82 o 
  -2  11   4     4788.44     5227.09    222.95 o 
  -1  11   4      689.82      663.94     51.96 o 
   0  11   4     3685.18     3679.38     67.33 o 
   1  11   4      146.07       88.51     61.86 o 
   2  11   4     1767.62     1664.99     60.09 o 
   3  11   4      132.83      177.47     77.92 o 
   4  11   4     1718.87     1744.26     98.60 o 
   5  11   4      159.66      142.83     69.77 o 
   6  11   4     2170.05     2145.76    168.18 o 
   7  11   4       69.34       21.82     78.12 o 
  -9  12   4     3156.07     3065.98    101.87 o 
  -8  12   4      674.36      696.60     60.47 o 
  -7  12   4     1415.46     1387.47    109.38 o 
  -6  12   4       13.66       44.62     63.76 o 
  -5  12   4     3642.20     3669.68    172.81 o 
  -4  12   4      659.56      765.90     60.06 o 
  -3  12   4     2363.00     2495.49    101.77 o 
  -2  12   4       43.48       54.38     56.34 o 
  -1  12   4     4152.97     4344.35    321.06 o 
   0  12   4      693.85      699.09     50.50 o 
   1  12   4     1863.92     1776.08     60.13 o 
   2  12   4      458.06      416.70     80.08 o 
   3  12   4     2805.32     2820.37    178.19 o 
   4  12   4     1440.00     1341.37     92.07 o 
   5  12   4     2433.53     2350.64    141.65 o 
   6  12   4      144.06      145.25     88.98 o 
  -8  13   4     1783.71     1713.80     88.90 o 
  -7  13   4      394.67      479.62     80.93 o 
  -6  13   4     2861.78     2870.62     80.81 o 
  -5  13   4     1266.59     1409.54     62.06 o 
  -4  13   4     2704.21     2822.82    104.03 o 
  -3  13   4     1376.17     1413.69     66.03 o 
  -2  13   4     2924.47     3199.59    186.39 o 
  -1  13   4     1166.64     1205.61     70.51 o 
   0  13   4     1748.97     1785.32     87.85 o 
   1  13   4      916.77      898.18     69.28 o 
   2  13   4     2849.68     2827.19     90.39 o 
   3  13   4      905.95      873.59    250.77 o 
   4  13   4     1194.56     1193.75     97.82 o 
   5  13   4      568.83      531.59    103.62 o 
  -7  14   4     1553.16     1593.88     97.44 o 
  -6  14   4     1061.46     1061.13     75.67 o 
  -5  14   4     2444.26     2498.28     71.09 o 
  -4  14   4      805.47      892.20     78.37 o 
  -3  14   4     2446.69     2624.51     95.80 o 
  -2  14   4     1530.33     1629.51     77.16 o 
  -1  14   4      544.92      561.29     75.21 o 
   0  14   4     1396.15     1491.66     75.05 o 
   1  14   4     1019.69     1031.65     92.35 o 
   2  14   4     2014.00     1949.06     79.97 o 
   3  14   4      602.94      553.37     83.51 o 
   4  14   4     1464.42     1335.92     89.60 o 
  -6  15   4      663.85      702.09     83.30 o 
  -5  15   4     2018.75     2020.03    101.83 o 
  -4  15   4      113.42      129.27     62.85 o 
  -3  15   4     1574.56     1862.99    115.30 o 
  -2  15   4     1098.79     1074.38     72.33 o 
  -1  15   4     4665.44     4346.63    517.14 o 
   0  15   4      673.00      674.80    141.15 o 
   1  15   4     1448.92     1374.87     84.48 o 
   2  15   4      872.90      900.68    102.69 o 
   3  15   4     1302.08     1256.38    176.19 o 
  -4  16   4     1125.20     1099.40     87.47 o 
  -3  16   4      901.30      991.07     96.42 o 
  -2  16   4     1840.14     1713.65    152.73 o 
  -1  16   4      185.63       78.88     99.68 o 
   0  16   4      811.64      778.87     89.85 o 
   1  16   4      371.76      412.88    110.63 o 
   0 -17   5     2100.64     1913.22    593.71 o 
   1 -17   5       10.76       50.92     74.90 o 
   2 -17   5     3580.45     3300.27    121.74 o 
   3 -17   5       37.07       38.22     75.11 o 
  -3 -16   5     1060.94     1095.60    119.63 o 
  -2 -16   5      115.49       24.92    103.76 o 
  -1 -16   5     1644.44     1422.99    439.83 o 
   0 -16   5       31.92       97.71     77.90 o 
   1 -16   5     2632.76     2489.95     91.75 o 
   2 -16   5       45.50       44.16     66.17 o 
   3 -16   5     1116.12     1088.69     83.08 o 
   4 -16   5      227.80      261.99     75.54 o 
   5 -16   5     1903.98     1832.80     91.03 o 
  -4 -15   5     1952.56     1979.46     78.95 o 
  -3 -15   5      232.06      200.90     99.85 o 
  -2 -15   5     1238.10     1148.84     94.26 o 
  -1 -15   5      102.60      173.24     85.03 o 
   0 -15   5     2792.24     2592.77    165.16 o 
   1 -15   5      108.18      159.54     62.86 o 
   2 -15   5     2131.60     2139.23     82.23 o 
   3 -15   5       87.00       88.23     72.08 o 
   4 -15   5     3419.23     3323.44    157.09 o 
   5 -15   5      260.88      285.47     69.32 o 
   6 -15   5     1303.70     1241.44     74.80 o 
   7 -15   5      189.49      194.94     65.39 o 
  -5 -14   5     2656.02     2677.91    133.64 o 
  -4 -14   5      524.89      561.89     77.88 o 
  -3 -14   5     1066.43     1089.94     93.04 o 
  -2 -14   5      368.41      373.64     61.20 o 
  -1 -14   5     3072.14     3070.17    116.14 o 
   0 -14   5     2249.16     2138.95     90.60 o 
   1 -14   5     3296.86     3239.03     64.92 o 
   2 -14   5      306.04      316.93     52.67 o 
   3 -14   5     3378.66     3264.48     91.90 o 
   4 -14   5     1199.46     1210.50     69.81 o 
   5 -14   5     1444.86     1510.32     61.59 o 
   6 -14   5      635.17      698.62     62.86 o 
   7 -14   5      478.75      430.84     80.29 o 
   8 -14   5     1398.95     1398.75     74.89 o 
  -6 -13   5     1237.23     1251.55     88.96 o 
  -5 -13   5       38.98       99.75     96.85 o 
  -4 -13   5     3052.21     3099.90    119.13 o 
  -3 -13   5      721.29      722.31     71.91 o 
  -2 -13   5      187.97      168.89     62.47 o 
  -1 -13   5      656.95      602.03     50.45 o 
   0 -13   5      835.18      887.33     64.06 o 
   1 -13   5     2650.77     2633.67     58.58 o 
   2 -13   5      689.10      711.47     54.35 o 
   3 -13   5     1857.51     1839.00     58.84 o 
   4 -13   5     2904.50     2912.45     74.08 o 
   5 -13   5     1739.19     1707.86     68.66 o 
   6 -13   5      779.20      802.95     57.84 o 
   7 -13   5      848.64      832.92     75.53 o 
   8 -13   5      277.52      314.46     73.85 o 
  -7 -12   5      441.04      351.37    141.15 o 
  -6 -12   5      513.49      571.04    101.98 o 
  -5 -12   5     1036.14     1038.81     80.10 o 
  -4 -12   5     1008.89     1076.46     88.98 o 
  -3 -12   5     1047.08     1069.86     69.03 o 
  -2 -12   5     1738.55     1741.62     91.54 o 
  -1 -12   5     2711.32     2666.71    157.17 o 
   0 -12   5     2518.27     2561.16     58.41 o 
   1 -12   5     2250.73     2269.19     51.33 o 
   2 -12   5      478.49      505.03     45.23 o 
   3 -12   5     2925.45     2815.65     87.85 o 
   4 -12   5     2139.58     2047.15     53.35 o 
   5 -12   5      983.54      873.34     48.18 o 
   6 -12   5      368.24      360.31     59.01 o 
   7 -12   5      464.32      434.08     63.51 o 
   8 -12   5     1402.72     1365.05     80.27 o 
   9 -12   5       76.46       75.84     76.44 o 
  -8 -11   5      563.63      604.25    106.71 o 
  -7 -11   5      759.79      769.82     97.10 o 
  -6 -11   5     1415.98     1508.24    146.16 o 
  -5 -11   5     2791.65     2965.92    217.73 o 
  -4 -11   5      938.41      957.17     83.50 o 
  -3 -11   5     1909.82     1933.03     61.77 o 
  -2 -11   5     1708.93     1690.70    101.29 o 
  -1 -11   5     3201.96     3160.56    159.87 o 
   0 -11   5     1618.44     1564.37     52.85 o 
   1 -11   5     1105.69     1193.19     57.95 o 
   2 -11   5     1456.66     1409.76     48.81 o 
   3 -11   5     4180.50     4254.52     56.30 o 
   4 -11   5      953.08      860.61     53.82 o 
   5 -11   5     3456.09     3138.03     64.38 o 
   6 -11   5     1734.08     1786.99     58.80 o 
   7 -11   5     3683.14     3404.67    102.88 o 
   8 -11   5      400.38      364.28     59.28 o 
   9 -11   5      686.12      724.24     82.46 o 
  10 -11   5      196.26      226.12     81.30 o 
  -9 -10   5      587.40      614.74    122.25 o 
  -8 -10   5     1274.90     1313.71    143.15 o 
  -7 -10   5      405.70      332.64    101.02 o 
  -6 -10   5     2689.63     2928.57    272.29 o 
  -5 -10   5      109.92      216.89     82.95 o 
  -4 -10   5     1357.44     1381.86     72.47 o 
  -3 -10   5      180.25      222.70     60.63 o 
  -2 -10   5     5781.48     5791.62    153.02 o 
  -1 -10   5      719.52      665.97     49.92 o 
   0 -10   5     4374.10     4372.48     53.96 o 
   1 -10   5     1275.97     1192.88     49.24 o 
   2 -10   5     5515.93     5401.45    119.35 o 
   3 -10   5     1334.89     1271.31     51.21 o 
   4 -10   5     6614.56     6483.79    130.59 o 
   5 -10   5      929.53      887.52     52.40 o 
   6 -10   5     4148.54     3968.71     67.23 o 
   7 -10   5      326.58      352.87     56.38 o 
   8 -10   5     2114.26     2010.83     73.46 o 
   9 -10   5       66.66      104.08     68.16 o 
  10 -10   5     1675.45     1553.26    134.81 o 
  -9  -9   5     2960.96     3004.75    105.94 o 
  -8  -9   5       34.92       60.86     70.88 o 
  -7  -9   5     2272.54     2354.81     98.60 o 
  -6  -9   5      678.89      681.46     67.82 o 
  -5  -9   5     8753.02     9127.80    347.50 o 
  -4  -9   5      766.38      760.88     69.77 o 
  -3  -9   5     3357.20     3216.47     71.09 o 
  -2  -9   5     3139.88     2911.49     65.45 o 
  -1  -9   5     3697.71     3658.36    146.08 o 
   0  -9   5      246.00      271.13     46.50 o 
   1  -9   5     6881.81     6991.89    151.86 o 
   2  -9   5      180.54      202.25     53.19 o 
   3  -9   5     8435.22     8299.85    127.73 o 
   4  -9   5      163.48      154.82     52.36 o 
   5  -9   5     7617.33     7350.77    112.42 o 
   6  -9   5      242.75      238.02     50.92 o 
   7  -9   5     5987.53     5619.01     66.98 o 
   8  -9   5        3.14       20.00     66.22 o 
   9  -9   5     1452.79     1337.50     67.71 o 
  10  -9   5       12.23       26.77     68.30 o 
 -10  -8   5     2173.88     2023.10    156.61 o 
  -9  -8   5       17.76       32.78     98.30 o 
  -8  -8   5     1852.83     1977.56    171.80 o 
  -7  -8   5       33.65       41.98     78.20 o 
  -6  -8   5     7304.44     7065.99    473.20 o 
  -5  -8   5      100.59      105.85     54.03 o 
  -4  -8   5     4861.24     4968.12    123.11 o 
  -3  -8   5      461.43      432.95     54.96 o 
  -2  -8   5     9578.23     9452.37    223.67 o 
  -1  -8   5     1287.53     1231.96     44.51 o 
   0  -8   5     9026.51     8957.67    306.61 o 
   1  -8   5      248.02      276.16     44.21 o 
   2  -8   5    17143.85    17277.23    495.31 o 
   3  -8   5      570.14      544.22     48.11 o 
   4  -8   5     7921.81     7882.78     63.94 o 
   5  -8   5        2.96      -10.25     42.24 o 
   6  -8   5     7558.38     7297.55     80.34 o 
   7  -8   5       23.24       50.82     53.55 o 
   8  -8   5     3886.44     3672.27    108.55 o 
   9  -8   5        8.20       39.26     71.52 o 
  10  -8   5     2410.60     2387.02    143.34 o 
  11  -8   5       32.67       45.38     87.77 o 
 -10  -7   5       73.89      132.46     85.47 o 
  -9  -7   5     2265.24     2323.13    127.73 o 
  -8  -7   5      188.77      212.80     74.55 o 
  -7  -7   5     4746.87     4672.54    335.80 o 
  -6  -7   5      221.31      279.36     68.54 o 
  -5  -7   5     5559.90     5719.34    461.07 o 
  -4  -7   5      194.22      212.73     50.08 o 
  -3  -7   5    11728.42    10929.19    448.18 o 
  -2  -7   5     2990.13     2939.07    105.93 o 
  -1  -7   5    10307.55     9610.02    257.19 o 
   0  -7   5      102.91      119.10     44.46 o 
   1  -7   5    27770.79    27910.60    648.76 o 
   2  -7   5     2433.88     2599.08     69.79 o 
   3  -7   5     4893.16     4937.96     98.89 o 
   4  -7   5      609.20      618.00     45.21 o 
   5  -7   5    12530.01    12085.58    198.53 o 
   6  -7   5     1762.95     1709.76     48.91 o 
   7  -7   5     5717.26     5422.86    110.82 o 
   8  -7   5      257.75      269.49     54.37 o 
   9  -7   5     3799.55     3717.77     93.20 o 
  10  -7   5      772.01      733.20     89.73 o 
  11  -7   5     1526.65     1488.28    103.88 o 
 -10  -6   5     1827.12     1802.25    107.01 o 
  -9  -6   5      898.20      881.04     89.62 o 
  -8  -6   5     3149.78     3240.86    182.51 o 
  -7  -6   5      265.82      271.39     59.47 o 
  -6  -6   5     4872.75     5063.31    275.42 o 
  -5  -6   5      663.52      589.26     57.48 o 
  -4  -6   5     8717.84     8237.54    547.62 o 
  -3  -6   5     1668.85     1646.31     51.96 o 
  -2  -6   5     7333.96     6732.16    247.80 o 
  -1  -6   5     3810.39     3555.08    115.83 o 
   0  -6   5     1836.79     1796.96     55.06 o 
   1  -6   5     3243.82     3205.84    130.33 o 
   2  -6   5    16865.15    17343.15    398.43 o 
   3  -6   5     4894.30     5032.70     81.78 o 
   4  -6   5    13715.50    13822.41    222.95 o 
   5  -6   5     2634.06     2646.54     57.43 o 
   6  -6   5     8923.42     8628.81     92.95 o 
   7  -6   5     2077.79     2145.76     68.16 o 
   8  -6   5     3598.52     3406.20    196.65 o 
   9  -6   5     2566.86     2365.54    120.08 o 
  10  -6   5      946.76      956.43    104.18 o 
  11  -6   5      913.13      936.37    180.69 o 
 -11  -5   5     1150.94     1132.10    112.25 o 
 -10  -5   5      894.05      991.15     90.15 o 
  -9  -5   5     1496.26     1528.19     81.45 o 
  -8  -5   5      544.48      516.13     71.44 o 
  -7  -5   5     3793.11     4077.81    233.07 o 
  -6  -5   5     3138.77     3052.97    217.39 o 
  -5  -5   5     3856.50     3770.51    192.17 o 
  -4  -5   5     2714.99     2725.42     95.52 o 
  -3  -5   5     7717.96     7180.18    530.57 o 
  -2  -5   5     4777.57     4305.00    131.49 o 
  -1  -5   5     5952.87     5432.30    262.25 o 
   0  -5   5     3964.32     3887.51    103.31 o 
   1  -5   5    21822.15    22172.48    562.21 o 
   2  -5   5     1539.84     1459.55     48.18 o 
   3  -5   5     6317.90     6202.81    254.16 o 
   4  -5   5     3068.20     3148.73     59.67 o 
   5  -5   5     5873.78     5700.20     87.81 o 
   6  -5   5     7967.85     7910.00    145.53 o 
   7  -5   5     2573.53     2558.67     56.96 o 
   8  -5   5     1830.83     1823.14     74.07 o 
   9  -5   5     1919.89     1814.83     94.10 o 
  10  -5   5     2201.70     2086.51     85.79 o 
  11  -5   5      440.65      460.09    113.88 o 
 -11  -4   5     1249.37     1343.18     98.87 o 
 -10  -4   5     1144.00     1114.01     76.02 o 
  -9  -4   5     1014.99      947.51     82.50 o 
  -8  -4   5     3911.72     4010.77    222.51 o 
  -7  -4   5     4184.47     4186.95    275.83 o 
  -6  -4   5     3396.68     3424.27    179.28 o 
  -5  -4   5     2427.74     2507.27     90.42 o 
  -4  -4   5    16596.42    16820.01    709.69 o 
  -3  -4   5    17949.55    18257.92    895.41 o 
  -2  -4   5     6384.60     6268.78    449.94 o 
  -1  -4   5     6671.14     6232.81    243.61 o 
   0  -4   5     4154.21     4041.21    137.27 o 
   1  -4   5     6873.54     6497.61    173.02 o 
   2  -4   5      448.37      461.42     45.05 o 
   3  -4   5     6509.99     6408.82    268.18 o 
   4  -4   5     2079.75     2071.49     54.04 o 
   5  -4   5    14992.17    14920.50    337.39 o 
   6  -4   5     2176.74     2126.96     59.08 o 
   7  -4   5     6507.71     6323.38    115.45 o 
   8  -4   5     3099.44     2962.81    113.62 o 
   9  -4   5     3422.27     3379.72     95.60 o 
  10  -4   5      226.75      175.31     69.27 o 
  11  -4   5     1091.81     1092.31     82.08 o 
 -11  -3   5     1853.50     1796.27     93.57 o 
 -10  -3   5     1896.06     1770.40    102.01 o 
  -9  -3   5     2735.04     2644.48    263.41 o 
  -8  -3   5     3490.92     3449.53    229.16 o 
  -7  -3   5     1697.31     1719.43     84.67 o 
  -6  -3   5     5269.69     5394.08    180.32 o 
  -5  -3   5     1663.82     1731.88     54.91 o 
  -4  -3   5    13538.80    14104.45    298.23 o 
  -3  -3   5     1432.63     1579.03     50.82 o 
  -2  -3   5     8487.04     8320.47    397.26 o 
  -1  -3   5     6530.26     6053.71    394.25 o 
   0  -3   5    49979.52    46907.41    722.45 o 
   1  -3   5      133.73      122.65     46.98 o 
   2  -3   5     4847.51     4675.06    135.68 o 
   3  -3   5     3258.26     3222.18     58.45 o 
   4  -3   5     6417.37     6348.55    166.25 o 
   5  -3   5       29.83       48.59     60.90 o 
   6  -3   5     4594.68     4527.54    114.12 o 
   7  -3   5       20.24       68.46     63.13 o 
   8  -3   5     3205.59     3049.81     65.99 o 
   9  -3   5      250.60      273.10     88.35 o 
  10  -3   5     2198.93     2163.28    199.21 o 
  11  -3   5      324.42      363.68     95.01 o 
 -11  -2   5     1603.67     1693.89     87.98 o 
 -10  -2   5      258.87      203.90     74.91 o 
  -9  -2   5     3619.45     3523.04    212.20 o 
  -8  -2   5     1083.95     1110.21     68.87 o 
  -7  -2   5     6725.34     6546.47    347.22 o 
  -6  -2   5      398.39      473.90     61.46 o 
  -5  -2   5     8435.22     8041.29    119.78 o 
  -4  -2   5     3578.60     3867.09     60.29 o 
  -3  -2   5    13858.79    14906.44    207.02 o 
  -2  -2   5     6277.07     6879.27    118.63 o 
  -1  -2   5      846.84      998.35     71.52 o 
   0  -2   5       18.36       41.66     47.78 o 
   1  -2   5    16470.42    16803.53    732.71 o 
   2  -2   5       10.87       30.61     40.70 o 
   3  -2   5     9060.32     8642.33     90.57 o 
   4  -2   5       91.89      134.34     72.95 o 
   5  -2   5     9532.08     9450.92     99.77 o 
   6  -2   5      372.22      347.30     63.13 o 
   7  -2   5     5470.08     5436.03    103.61 o 
   8  -2   5       23.79       67.41     62.97 o 
   9  -2   5     1668.19     1747.40     76.85 o 
  10  -2   5        2.20       73.99     81.52 o 
  11  -2   5     2616.66     2645.14    147.66 o 
 -12  -1   5     1726.64     1606.62     85.25 o 
 -11  -1   5      525.34      501.76     78.88 o 
 -10  -1   5     1904.53     1959.97    109.35 o 
  -9  -1   5     1271.12     1190.80     57.84 o 
  -8  -1   5     6151.42     6340.46    387.96 o 
  -7  -1   5       23.85       93.16     64.25 o 
  -6  -1   5     9129.60     9296.93    670.00 o 
  -5  -1   5     1354.19     1307.90     54.46 o 
  -4  -1   5    15793.31    15904.70    130.86 o 
  -3  -1   5      541.19      620.12     63.67 o 
  -2  -1   5      330.78      388.01     59.33 o 
  -1  -1   5     5219.84     5315.27    121.12 o 
   0  -1   5    33031.40    29936.21   2555.03 o 
   1  -1   5     1633.10     1783.47     73.67 o 
   2  -1   5    37090.71    36215.00   1240.31 o 
   3  -1   5     1053.59     1076.20     64.70 o 
   4  -1   5    16565.71    16407.76    716.26 o 
   5  -1   5        3.13        1.81     58.44 o 
   6  -1   5     6507.18     6174.22    429.46 o 
   7  -1   5      547.94      583.93     81.59 o 
   8  -1   5     2260.25     2347.07     74.94 o 
   9  -1   5       69.19      106.06     74.29 o 
  10  -1   5     2608.90     2658.01     90.13 o 
  11  -1   5       12.74       95.10    110.12 o 
 -12   0   5        0.13       42.04     88.94 o 
 -11   0   5     1098.48     1142.17     73.55 o 
 -10   0   5       21.01       40.18     74.60 o 
  -9   0   5     5019.87     5506.20    233.39 o 
  -8   0   5      485.21      584.10     57.27 o 
  -7   0   5     5876.12     5827.40    409.19 o 
  -6   0   5      160.68      188.09     61.98 o 
  -5   0   5    28631.26    27851.22   1015.05 o 
  -4   0   5      869.34      776.55     73.19 o 
  -3   0   5    15858.96    15163.85    836.17 o 
  -2   0   5     3071.41     2885.51    203.15 o 
  -1   0   5    18726.38    18228.20   1443.32 o 
   0   0   5     1069.32     1024.95     78.84 o 
   1   0   5     2590.02     2512.28    126.14 o 
   2   0   5       13.66       35.60     63.41 o 
   3   0   5     3558.11     3215.60     76.97 o 
   4   0   5     8754.37     9568.87    213.73 o 
   5   0   5     8471.02     8842.13    335.86 o 
   6   0   5       22.50        1.40     72.79 o 
   7   0   5    12172.95    11857.22    724.77 o 
   8   0   5     1781.74     1754.91     88.08 o 
   9   0   5     1796.36     1790.26     83.08 o 
  10   0   5       17.48       50.47     81.08 o 
  11   0   5     1900.03     1639.24    231.75 o 
 -12   1   5     1314.90     1291.77     85.40 o 
 -11   1   5      374.95      457.63     79.52 o 
 -10   1   5     1846.78     2020.02    168.33 o 
  -9   1   5      554.56      610.51     65.31 o 
  -8   1   5     8175.93     8094.19    203.56 o 
  -7   1   5       19.55       30.12     47.02 o 
  -6   1   5     7500.04     7119.27     85.19 o 
  -5   1   5     2118.18     2043.42     64.98 o 
  -4   1   5    14939.45    14027.77    844.98 o 
  -3   1   5     3644.50     3810.41    194.05 o 
  -2   1   5    20814.31    20389.74   1223.12 o 
  -1   1   5      764.19      861.76     67.88 o 
   0   1   5      811.64      828.81     71.53 o 
   1   1   5     3625.15     3933.38    246.65 o 
   2   1   5     3504.82     3503.05     97.48 o 
   3   1   5     1900.25     2007.63     70.04 o 
   4   1   5     6515.53     6397.85    117.89 o 
   5   1   5      998.13     1049.29     69.44 o 
   6   1   5    10431.02    10229.30    702.25 o 
   7   1   5     1203.14     1246.90     84.38 o 
   8   1   5     4494.12     4498.20    100.91 o 
   9   1   5      172.61      138.15     95.49 o 
  10   1   5     2371.18     2568.73    153.16 o 
  11   1   5      505.70      450.87    103.31 o 
 -12   2   5      763.63      807.11     86.68 o 
 -11   2   5     1121.37     1140.32    128.89 o 
 -10   2   5      793.48      773.13     80.11 o 
  -9   2   5     2639.09     2789.99     66.82 o 
  -8   2   5      595.45      643.76     69.26 o 
  -7   2   5     2171.47     2124.84     78.60 o 
  -6   2   5     2473.68     2362.19    128.02 o 
  -5   2   5    10475.91    10672.70    670.00 o 
  -4   2   5    13460.21    13654.77    791.38 o 
  -3   2   5    10453.78    10641.53     85.74 o 
  -2   2   5     8862.97     9858.11    191.74 o 
  -1   2   5    10667.37    11792.96    295.48 o 
   0   2   5     7451.06     8171.45    196.65 o 
   1   2   5     7439.36     7343.63    500.81 o 
   2   2   5      604.60      616.64     53.78 o 
   3   2   5     2322.13     2139.26     62.87 o 
   4   2   5     1014.41      957.15     57.15 o 
   5   2   5     6167.39     6461.66     87.60 o 
   6   2   5     2090.94     2176.32     74.99 o 
   7   2   5     4959.82     4760.85    102.88 o 
   8   2   5     2628.69     2752.23     98.90 o 
   9   2   5     2299.21     2347.76    105.76 o 
  10   2   5      664.12      614.08     94.52 o 
  11   2   5      871.20      717.72    227.74 o 
 -12   3   5      710.01      695.63    126.86 o 
 -11   3   5      449.83      486.89     68.49 o 
 -10   3   5     1663.26     1666.79     62.27 o 
  -9   3   5     2226.07     2283.03     74.92 o 
  -8   3   5     1377.88     1436.20     61.08 o 
  -7   3   5      351.41      354.77     54.30 o 
  -6   3   5     4964.87     4836.36    292.88 o 
  -5   3   5     7739.47     8255.56    463.96 o 
  -4   3   5     3098.80     3075.00    124.70 o 
  -3   3   5     2559.72     2858.97    145.38 o 
  -2   3   5     2939.19     2992.41     71.96 o 
  -1   3   5    26090.69    28036.49    748.61 o 
   0   3   5     4399.84     4451.72     64.84 o 
   1   3   5     5913.50     5645.55    236.37 o 
   2   3   5     6233.73     5997.16    260.37 o 
   3   3   5     4934.05     5086.43     75.68 o 
   4   3   5     5090.31     5204.04     73.06 o 
   5   3   5     4463.52     4614.10     73.28 o 
   6   3   5     2837.99     2794.32     72.94 o 
   7   3   5     3073.11     3061.57     93.54 o 
   8   3   5     2551.53     2485.60     86.67 o 
   9   3   5     1773.80     1539.00    204.72 o 
  10   3   5      902.75      846.66     97.89 o 
  11   3   5      940.77      956.88    177.19 o 
 -12   4   5      664.91      611.42     80.70 o 
 -11   4   5     1139.66     1070.33     85.39 o 
 -10   4   5     1965.17     1971.90    127.87 o 
  -9   4   5     1155.51     1113.43     71.19 o 
  -8   4   5      372.17      355.42     56.46 o 
  -7   4   5     4046.88     4189.56    225.26 o 
  -6   4   5     2783.17     2907.30    185.82 o 
  -5   4   5      444.08      486.80     47.89 o 
  -4   4   5     7139.80     7445.79    297.69 o 
  -3   4   5     4981.10     5214.38    232.63 o 
  -2   4   5    32630.14    36857.64    145.48 o 
  -1   4   5     5588.69     5679.28     81.71 o 
   0   4   5     5183.54     5229.95    101.14 o 
   1   4   5    15800.32    15960.51    686.46 o 
   2   4   5    18317.47    18491.86    407.75 o 
   3   4   5      744.87      675.17     57.29 o 
   4   4   5     1130.94     1088.07     61.15 o 
   5   4   5     5087.61     5314.31     88.57 o 
   6   4   5     5721.95     5950.90     82.91 o 
   7   4   5       45.78       71.59     68.43 o 
   8   4   5     1664.66     1582.50     82.50 o 
   9   4   5      635.60      619.51     85.53 o 
  10   4   5     2836.75     2528.67    271.29 o 
 -12   5   5      246.17      188.48     82.62 o 
 -11   5   5     1296.23     1339.56     68.92 o 
 -10   5   5      748.22      736.52     65.25 o 
  -9   5   5     2868.28     2696.28    133.65 o 
  -8   5   5      113.62      143.01     51.82 o 
  -7   5   5     2614.72     2718.19    167.90 o 
  -6   5   5     2395.45     2482.49     55.13 o 
  -5   5   5    10702.05    11509.24    285.08 o 
  -4   5   5     6035.33     6659.26    283.64 o 
  -3   5   5    14416.10    15473.64    556.37 o 
  -2   5   5     6879.12     7693.94    323.95 o 
  -1   5   5     4535.22     4521.73    197.23 o 
   0   5   5       90.20       73.65     44.09 o 
   1   5   5     5111.74     4822.21    154.32 o 
   2   5   5       41.93       72.15     52.80 o 
   3   5   5    10163.39    10224.62    175.27 o 
   4   5   5     1116.45     1193.12     63.48 o 
   5   5   5     4829.55     4963.91    103.02 o 
   6   5   5      271.34      254.31     70.37 o 
   7   5   5     4878.85     4924.75    270.75 o 
   8   5   5     1496.78     1455.06     79.80 o 
   9   5   5     2785.94     2880.52    111.33 o 
  10   5   5       19.89       75.18    118.79 o 
 -11   6   5      127.39      194.35     74.35 o 
 -10   6   5     2244.63     2205.39     76.06 o 
  -9   6   5      352.03      363.72     53.58 o 
  -8   6   5     2076.26     2118.03     71.29 o 
  -7   6   5      281.63      340.66     52.32 o 
  -6   6   5     3908.54     4088.91     65.58 o 
  -5   6   5      681.33      686.13     44.87 o 
  -4   6   5     3781.36     4177.71    139.72 o 
  -3   6   5      482.39      589.00     46.53 o 
  -2   6   5    15026.27    16568.10    641.54 o 
  -1   6   5      216.96      285.74     51.06 o 
   0   6   5     9878.12     9872.50    286.67 o 
   1   6   5     2235.41     2206.72     55.28 o 
   2   6   5    12682.32    12629.16    206.84 o 
   3   6   5      302.11      286.20     57.58 o 
   4   6   5     5435.61     5496.69     81.39 o 
   5   6   5      195.49      207.08     66.70 o 
   6   6   5     5407.28     5433.65     87.12 o 
   7   6   5      370.30      381.79     77.01 o 
   8   6   5     3547.82     3522.38    110.39 o 
   9   6   5       41.51       60.86    106.78 o 
  10   6   5     1623.25     1510.20    137.78 o 
 -11   7   5     1997.69     1891.30     73.72 o 
 -10   7   5       42.35       58.29     68.21 o 
  -9   7   5     2669.66     2713.74    148.10 o 
  -8   7   5       19.22       41.21     66.47 o 
  -7   7   5     4632.04     4700.84    149.11 o 
  -6   7   5       45.58       69.40     55.79 o 
  -5   7   5     1862.80     1934.98     51.86 o 
  -4   7   5     2481.70     2544.07     98.40 o 
  -3   7   5    17279.75    18187.89    863.91 o 
  -2   7   5      287.11      355.49     53.27 o 
  -1   7   5     5598.81     5881.31    239.28 o 
   0   7   5      344.24      349.18     53.41 o 
   1   7   5     7111.20     7250.04    184.23 o 
   2   7   5      263.20      264.95     67.35 o 
   3   7   5     3875.00     3865.86    180.19 o 
   4   7   5      529.29      564.90     58.60 o 
   5   7   5     3224.03     3342.54     86.11 o 
   6   7   5      273.30      286.38     80.80 o 
   7   7   5     4777.12     5025.66    153.16 o 
   8   7   5        2.55       29.28    100.70 o 
   9   7   5     3155.94     3039.30    277.29 o 
 -11   8   5       37.77      120.33     64.58 o 
 -10   8   5     1514.58     1489.36     80.76 o 
  -9   8   5        0.67       14.19     52.41 o 
  -8   8   5     6873.22     6746.79    215.18 o 
  -7   8   5       48.23       51.13     58.45 o 
  -6   8   5     2752.14     2827.05     71.65 o 
  -5   8   5     1839.76     1882.72     59.53 o 
  -4   8   5     1703.00     1748.52     70.95 o 
  -3   8   5      540.72      506.42     48.87 o 
  -2   8   5     7654.67     7971.08    260.52 o 
  -1   8   5       20.89       47.95     45.58 o 
   0   8   5    10607.54    11121.56    163.49 o 
   1   8   5     1324.47     1305.13     49.35 o 
   2   8   5     7286.78     6916.30    103.61 o 
   3   8   5      456.83      430.60     56.92 o 
   4   8   5     4464.16     4246.90     73.63 o 
   5   8   5      824.77      840.69     79.61 o 
   6   8   5      553.94      593.70     84.82 o 
   7   8   5       12.95       12.91     93.33 o 
   8   8   5     3802.68     3999.24    146.16 o 
   9   8   5      256.68      223.27    132.23 o 
 -11   9   5     1247.48     1210.72    121.15 o 
 -10   9   5      185.82      213.47     71.09 o 
  -9   9   5     2227.17     2137.01     90.74 o 
  -8   9   5      226.18      248.36     60.91 o 
  -7   9   5     4273.72     4184.63     75.08 o 
  -6   9   5      777.26      846.12     56.54 o 
  -5   9   5     5427.46     5586.69    269.55 o 
  -4   9   5       41.97       57.40     57.13 o 
  -3   9   5    16398.92    17048.18    584.03 o 
  -2   9   5      417.96      412.05     50.98 o 
  -1   9   5     7990.18     8117.16    267.16 o 
   0   9   5      739.94      754.05     48.76 o 
   1   9   5     6489.96     6413.09    155.84 o 
   2   9   5      352.38      295.07     60.57 o 
   3   9   5     2962.23     2951.25     86.09 o 
   4   9   5     1304.01     1365.08     64.65 o 
   5   9   5     2251.24     2190.33     98.60 o 
   6   9   5      256.53      306.89     88.27 o 
   7   9   5     3122.10     3183.95    109.04 o 
   8   9   5      921.22      988.05    141.15 o 
 -10  10   5      961.67      859.70     71.42 o 
  -9  10   5      240.64      232.32     70.65 o 
  -8  10   5     4552.53     4718.39     69.04 o 
  -7  10   5     1493.10     1500.38     63.67 o 
  -6  10   5     3356.10     3449.94     74.62 o 
  -5  10   5     1382.25     1430.07     59.55 o 
  -4  10   5     4885.71     5318.30    205.76 o 
  -3  10   5     1408.57     1572.39     84.53 o 
  -2  10   5     4303.89     4584.97    184.08 o 
  -1  10   5     2155.94     2352.67     62.11 o 
   0  10   5     1845.40     1810.05     63.80 o 
   1  10   5     5486.35     5215.26    133.64 o 
   2  10   5     3668.50     3649.45     63.98 o 
   3  10   5     2655.71     2592.11     70.69 o 
   4  10   5     2126.18     2098.69     70.92 o 
   5  10   5     2435.78     2498.32     76.84 o 
   6  10   5     1416.33     1389.01     98.34 o 
   7  10   5     1102.57     1123.97    125.63 o 
   8  10   5      652.24      682.72    152.16 o 
 -10  11   5      199.47      229.68     92.11 o 
  -9  11   5     1633.98     1576.21     77.15 o 
  -8  11   5     1383.53     1510.91     70.60 o 
  -7  11   5      970.21     1019.51     62.40 o 
  -6  11   5      753.45      753.40     72.39 o 
  -5  11   5     1479.47     1535.95     62.05 o 
  -4  11   5     2245.06     2413.15     97.68 o 
  -3  11   5     1326.60     1389.33     81.20 o 
  -2  11   5     2552.46     2718.36    123.11 o 
  -1  11   5     5274.33     5434.70    295.94 o 
   0  11   5     3339.13     3391.80     60.78 o 
   1  11   5     1401.27     1422.60     68.80 o 
   2  11   5     1797.42     1773.24     58.91 o 
   3  11   5     1604.55     1511.01     66.82 o 
   4  11   5     2279.36     2223.50     88.74 o 
   5  11   5      245.36      276.05     89.68 o 
   6  11   5      340.12      343.38     99.74 o 
   7  11   5      340.76      357.38    100.52 o 
  -9  12   5     1462.16     1417.97     81.54 o 
  -8  12   5     1396.24     1454.12     66.56 o 
  -7  12   5     1614.40     1586.86     71.47 o 
  -6  12   5      667.14      663.81     56.80 o 
  -5  12   5     2384.54     2500.81     84.57 o 
  -4  12   5     1445.71     1589.72     70.44 o 
  -3  12   5      866.08      919.57     66.28 o 
  -2  12   5     2363.15     2442.03    124.55 o 
  -1  12   5     2602.16     2622.75    147.09 o 
   0  12   5      896.38      914.74     72.03 o 
   1  12   5     2505.08     2334.11     85.14 o 
   2  12   5     1876.12     1878.35     64.91 o 
   3  12   5     5574.83     5399.48    163.17 o 
   4  12   5       96.00      138.18     75.49 o 
   5  12   5     1233.88     1166.66     80.23 o 
   6  12   5      474.61      490.05    108.68 o 
  -8  13   5     2098.64     2237.07     85.79 o 
  -7  13   5      109.86      129.22     68.36 o 
  -6  13   5     1770.24     1845.50     73.91 o 
  -5  13   5       92.66      106.82     56.92 o 
  -4  13   5     2931.31     3131.52    137.12 o 
  -3  13   5       43.31       81.21     70.10 o 
  -2  13   5     3093.45     3124.19    209.51 o 
  -1  13   5      540.63      463.12     71.10 o 
   0  13   5     5310.23     5019.53    315.57 o 
   1  13   5      556.96      424.50     86.82 o 
   2  13   5     4739.98     4287.96    121.63 o 
   3  13   5      345.61      337.13     78.39 o 
   4  13   5     2464.75     2305.44    103.29 o 
   5  13   5       55.63       56.80    105.82 o 
  -7  14   5     2844.14     2979.27     82.22 o 
  -6  14   5       20.41       -8.24     69.76 o 
  -5  14   5     2781.06     2956.24    166.63 o 
  -4  14   5       13.66       19.71     65.88 o 
  -3  14   5     2181.10     2364.96    119.06 o 
  -2  14   5       36.65       49.90     59.24 o 
  -1  14   5     2128.62     2137.34    174.42 o 
   0  14   5       33.58      102.36     93.80 o 
   1  14   5     1035.23     1106.30     70.95 o 
   2  14   5        0.66       82.05     95.25 o 
   3  14   5     2855.46     2575.97    219.23 o 
   4  14   5      214.43      212.44     76.45 o 
  -6  15   5     2126.17     2294.34     80.82 o 
  -5  15   5       41.16      102.21     72.51 o 
  -4  15   5      840.88      880.27     87.34 o 
  -3  15   5      139.97      107.94     84.96 o 
  -2  15   5     1816.94     1687.30     70.74 o 
  -1  15   5      393.38      328.22     84.08 o 
   0  15   5     1640.24     1608.86    113.12 o 
   1  15   5       15.75      -72.05    101.70 o 
   2  15   5     2287.11     2274.29    110.59 o 
  -4  16   5       22.57      116.83    108.87 o 
  -3  16   5     2345.55     2214.45    128.60 o 
  -2  16   5       25.30      -15.29     81.94 o 
  -1  16   5     1144.80      970.92    306.90 o 
   0  16   5       43.28       34.35     79.71 o 
   0 -17   6      306.74      265.82     88.84 o 
   1 -17   6     2489.58     2164.41    178.88 o 
   2 -17   6      802.22      741.77     78.76 o 
   3 -17   6      802.78      767.34    118.11 o 
  -3 -16   6     1530.17     1597.02    151.16 o 
  -2 -16   6      616.96      517.23    104.89 o 
  -1 -16   6      315.21      240.54     91.17 o 
   0 -16   6     2171.95     2217.09    279.37 o 
   1 -16   6     1173.78     1103.95     81.76 o 
   2 -16   6     1539.93     1564.83     80.04 o 
   3 -16   6      445.14      442.13     69.80 o 
   4 -16   6     1197.17     1187.33     69.12 o 
   5 -16   6      871.25      908.26     77.53 o 
  -4 -15   6      874.30      960.71     86.85 o 
  -3 -15   6      164.77      183.61     84.18 o 
  -2 -15   6      608.97      617.82     79.44 o 
  -1 -15   6     1306.21     1292.75    107.36 o 
   0 -15   6      975.18      939.44     66.16 o 
   1 -15   6     1202.78     1140.31     64.10 o 
   2 -15   6     1646.07     1674.38     73.35 o 
   3 -15   6     1212.56     1206.81     65.85 o 
   4 -15   6     2062.71     2154.83    134.52 o 
   5 -15   6      673.10      676.40     59.85 o 
   6 -15   6     1389.43     1370.79     75.89 o 
   7 -15   6      960.18      838.14     78.20 o 
  -5 -14   6     1676.19     1643.12    124.13 o 
  -4 -14   6      603.26      626.83     79.12 o 
  -3 -14   6     2408.59     2420.04    123.13 o 
  -2 -14   6       65.92      144.59     56.74 o 
  -1 -14   6     1691.48     1545.19     63.74 o 
   0 -14   6     1731.39     1587.07     97.82 o 
   1 -14   6     3491.29     3537.20     72.88 o 
   2 -14   6     1639.98     1627.66     61.55 o 
   3 -14   6     1548.12     1635.02     58.80 o 
   4 -14   6      637.74      589.94     70.25 o 
   5 -14   6     2516.38     2402.05    143.05 o 
   6 -14   6      480.98      505.10     74.96 o 
   7 -14   6     1693.53     1565.21     76.28 o 
   8 -14   6       12.19       61.06     78.49 o 
  -6 -13   6     1725.66     1799.77     82.01 o 
  -5 -13   6     1103.84     1191.97    101.25 o 
  -4 -13   6     4415.51     4600.24    172.18 o 
  -3 -13   6       50.54       96.63     84.09 o 
  -2 -13   6     1118.56     1166.55     62.71 o 
  -1 -13   6      167.11      188.69     56.03 o 
   0 -13   6     2135.17     2140.52     92.04 o 
   1 -13   6      119.52      153.77     64.43 o 
   2 -13   6     2658.43     2671.16     88.43 o 
   3 -13   6      261.77      264.52     64.16 o 
   4 -13   6     3638.16     3684.94    111.84 o 
   5 -13   6        4.10       41.57     66.32 o 
   6 -13   6     2412.04     2364.74     82.50 o 
   7 -13   6      324.79      342.91     67.30 o 
   8 -13   6     3406.27     3322.89     98.11 o 
  -7 -12   6     1012.11     1064.95     99.61 o 
  -6 -12   6      530.41      583.90    104.15 o 
  -5 -12   6     3043.28     3358.00    290.31 o 
  -4 -12   6       18.25       71.39     87.06 o 
  -3 -12   6     2129.45     2059.31     65.11 o 
  -2 -12   6       67.96       71.25     64.59 o 
  -1 -12   6     4349.60     4041.43    258.93 o 
   0 -12   6      102.56      106.96     58.94 o 
   1 -12   6     3388.42     3301.74    125.71 o 
   2 -12   6      115.27      152.02     58.74 o 
   3 -12   6     5352.46     5175.26    155.18 o 
   4 -12   6        1.01       13.74     47.95 o 
   5 -12   6     3807.28     3756.28     63.84 o 
   6 -12   6       47.34       89.86     58.99 o 
   7 -12   6     2612.13     2618.77     76.07 o 
   8 -12   6      290.55      292.36     70.57 o 
   9 -12   6     2463.45     2164.68     95.22 o 
  -8 -11   6     2003.37     1997.42    156.67 o 
  -7 -11   6       36.29       75.92     91.57 o 
  -6 -11   6     2297.37     2481.89    250.27 o 
  -5 -11   6      170.21      202.09     89.22 o 
  -4 -11   6     5152.07     5299.03    164.79 o 
  -3 -11   6      353.96      318.35     55.37 o 
  -2 -11   6     4249.77     4275.61    112.12 o 
  -1 -11   6      282.26      269.15     58.43 o 
   0 -11   6     2452.01     2411.23     62.85 o 
   1 -11   6      174.14      253.52     48.38 o 
   2 -11   6     3485.56     3498.66     60.40 o 
   3 -11   6     1635.59     1518.47     54.67 o 
   4 -11   6     1584.16     1583.29     58.81 o 
   5 -11   6      417.15      464.31     60.02 o 
   6 -11   6     4741.43     4523.21     90.60 o 
   7 -11   6      659.95      682.46     61.24 o 
   8 -11   6     1832.64     1724.31     77.25 o 
   9 -11   6      106.11      171.24     76.09 o 
  -9 -10   6     2994.28     3129.09    225.74 o 
  -8 -10   6        5.06       37.42    117.28 o 
  -7 -10   6     1090.43      938.59    155.69 o 
  -6 -10   6      287.41      289.48     74.66 o 
  -5 -10   6     4491.17     4594.51    196.65 o 
  -4 -10   6      180.66      188.73     54.88 o 
  -3 -10   6     3007.74     3003.61     57.24 o 
  -2 -10   6       79.80      112.76     56.69 o 
  -1 -10   6     8275.33     8064.00    386.51 o 
   0 -10   6     2557.61     2487.51     60.05 o 
   1 -10   6     2565.84     2575.10     53.98 o 
   2 -10   6      140.96      176.38     47.26 o 
   3 -10   6     7287.38     7499.97    149.26 o 
   4 -10   6      817.93      803.96     51.19 o 
   5 -10   6     5472.80     5480.14    161.11 o 
   6 -10   6       34.41       13.24     53.55 o 
   7 -10   6     1932.27     1902.87     61.14 o 
   8 -10   6      169.83      152.34     74.42 o 
   9 -10   6     1116.37     1012.41     86.93 o 
  10 -10   6      633.19      671.54    126.57 o 
  -9  -9   6      148.06      198.55     98.47 o 
  -8  -9   6      868.42      965.59     95.90 o 
  -7  -9   6      502.43      546.20     63.41 o 
  -6  -9   6     4349.93     4451.99    212.30 o 
  -5  -9   6     1603.31     1613.29     72.48 o 
  -4  -9   6     6664.85     6728.16    147.67 o 
  -3  -9   6      720.89      759.87     45.31 o 
  -2  -9   6     7845.60     7395.72    116.46 o 
  -1  -9   6     4569.72     4462.69    205.31 o 
   0  -9   6     2816.95     2666.09     58.77 o 
   1  -9   6      660.02      628.85     44.47 o 
   2  -9   6     8292.58     8390.45    162.70 o 
   3  -9   6     2336.06     2258.16     48.19 o 
   4  -9   6     3770.15     3811.15    112.27 o 
   5  -9   6       79.97      114.69     54.89 o 
   6  -9   6     4348.34     4279.24     56.43 o 
   7  -9   6     3159.34     2972.45     87.56 o 
   8  -9   6     2011.60     1839.95     79.18 o 
   9  -9   6      894.80      847.55    117.08 o 
  10  -9   6     1591.56     1367.06    176.57 o 
 -10  -8   6      578.43      651.99    113.02 o 
  -9  -8   6     1419.34     1498.88    166.60 o 
  -8  -8   6      804.83      891.59    117.04 o 
  -7  -8   6     2794.02     2914.48    236.82 o 
  -6  -8   6     2246.22     2301.48    165.88 o 
  -5  -8   6     3529.43     3630.65    136.83 o 
  -4  -8   6      898.97      814.99     57.08 o 
  -3  -8   6     3372.36     3442.44    101.72 o 
  -2  -8   6     7417.29     7324.57     92.68 o 
  -1  -8   6     2988.25     2931.50    119.75 o 
   0  -8   6     6191.42     6102.00    191.74 o 
   1  -8   6     2928.13     2971.84    103.89 o 
   2  -8   6     3240.47     3065.01    120.07 o 
   3  -8   6     4353.85     4286.38    144.73 o 
   4  -8   6     2267.77     2230.84     48.50 o 
   5  -8   6     3599.53     3576.16     60.48 o 
   6  -8   6     3187.69     3167.68     57.13 o 
   7  -8   6     1613.52     1525.35     64.81 o 
   8  -8   6     2236.34     2075.82     83.37 o 
   9  -8   6     1476.31     1375.42     65.60 o 
  10  -8   6     2396.50     2343.58    344.78 o 
  11  -8   6      515.27      373.91    122.63 o 
 -10  -7   6      993.08      945.87     96.92 o 
  -9  -7   6     1287.68     1273.00     89.31 o 
  -8  -7   6     1968.85     1943.54    153.59 o 
  -7  -7   6     2455.14     2397.39    233.06 o 
  -6  -7   6     1447.67     1468.02    150.56 o 
  -5  -7   6     5225.02     4466.12    481.51 o 
  -4  -7   6     4341.33     4312.14    143.93 o 
  -3  -7   6    10176.94     9915.05    481.87 o 
  -2  -7   6     4057.31     3921.54     85.21 o 
  -1  -7   6     7299.84     7242.05    261.53 o 
   0  -7   6     3374.16     3314.26     66.61 o 
   1  -7   6    11816.30    11895.82    471.04 o 
   2  -7   6     4504.23     4569.82    177.15 o 
   3  -7   6     2863.77     2869.83     52.26 o 
   4  -7   6     3162.35     3168.97     79.18 o 
   5  -7   6     4429.10     4291.45     62.30 o 
   6  -7   6      733.26      703.99     55.80 o 
   7  -7   6     2213.58     2153.27     62.56 o 
   8  -7   6      542.04      505.26     61.68 o 
   9  -7   6     3172.42     3002.47    103.89 o 
  10  -7   6       29.59       60.87    144.15 o 
  11  -7   6      971.65      978.12     99.14 o 
 -10  -6   6     2109.57     2137.45    114.92 o 
  -9  -6   6      196.80      250.58     82.96 o 
  -8  -6   6     3186.24     3211.46    208.49 o 
  -7  -6   6     1357.36     1463.95    101.29 o 
  -6  -6   6    10391.88    10322.95    440.12 o 
  -5  -6   6      477.29      387.25     54.97 o 
  -4  -6   6     2403.89     2179.10    147.61 o 
  -3  -6   6     8750.82     8505.44    445.47 o 
  -2  -6   6    16623.82    16450.59    412.67 o 
  -1  -6   6      928.39      867.88     44.44 o 
   0  -6   6     4474.98     4480.01    171.51 o 
   1  -6   6      102.12      100.00     47.49 o 
   2  -6   6    20053.97    20043.18    702.83 o 
   3  -6   6      328.63      346.91     45.51 o 
   4  -6   6    11070.95    11013.40    361.08 o 
   5  -6   6      453.18      461.80     48.13 o 
   6  -6   6     4670.02     4430.11     82.07 o 
   7  -6   6     2042.70     1991.28     70.71 o 
   8  -6   6     1949.42     1824.46     69.93 o 
   9  -6   6      889.77      852.59     95.47 o 
  10  -6   6     1744.34     1803.62    108.29 o 
  11  -6   6      152.98      187.22     93.82 o 
 -11  -5   6     1566.19     1581.93    132.64 o 
 -10  -5   6       45.59       75.45     88.91 o 
  -9  -5   6      857.22      868.14     77.58 o 
  -8  -5   6     1479.57     1462.36    135.59 o 
  -7  -5   6     5097.50     5174.02    243.18 o 
  -6  -5   6       36.22       49.22     52.15 o 
  -5  -5   6     2705.52     2581.21     71.24 o 
  -4  -5   6      657.63      624.40     48.31 o 
  -3  -5   6    12645.24    11949.91    700.20 o 
  -2  -5   6       23.24       47.02     42.81 o 
  -1  -5   6    10894.08    10145.96    522.19 o 
   0  -5   6     1390.48     1315.70     50.04 o 
   1  -5   6    26446.42    26506.37    785.74 o 
   2  -5   6       24.01       25.42     40.24 o 
   3  -5   6     9149.59     9202.72    256.33 o 
   4  -5   6     1495.18     1413.87     49.34 o 
   5  -5   6    17199.13    16680.94    355.08 o 
   6  -5   6      479.52      421.01     52.79 o 
   7  -5   6     4112.20     4089.79     92.20 o 
   8  -5   6      898.05      820.20     73.77 o 
   9  -5   6     3750.35     3778.39    140.65 o 
  10  -5   6        5.49      184.20    103.47 o 
  11  -5   6     1421.96     1413.66     98.95 o 
 -11  -4   6       28.10       75.38     83.71 o 
 -10  -4   6     1448.06     1359.69    131.20 o 
  -9  -4   6        9.44       79.18     75.86 o 
  -8  -4   6     6285.83     6438.80    244.78 o 
  -7  -4   6      848.05      950.17     67.11 o 
  -6  -4   6     6124.70     6150.07    260.07 o 
  -5  -4   6       41.93       49.74     55.16 o 
  -4  -4   6     6613.05     6221.59    167.32 o 
  -3  -4   6     3026.29     3083.71    106.35 o 
  -2  -4   6    19327.53    18606.17   1128.47 o 
  -1  -4   6     2141.68     2109.71     67.48 o 
   0  -4   6    12643.39    12130.15    217.23 o 
   1  -4   6      105.58      127.31     45.84 o 
   2  -4   6     7961.66     8036.59    262.68 o 
   3  -4   6       14.10       43.76     44.45 o 
   4  -4   6    12682.20    11765.14    290.57 o 
   5  -4   6     6171.40     6456.33    198.24 o 
   6  -4   6     9258.62     9035.37    207.72 o 
   7  -4   6      880.92      803.05     65.99 o 
   8  -4   6     9498.35     9312.42     86.23 o 
   9  -4   6      207.04      172.64     94.88 o 
  10  -4   6     2335.15     2347.80     77.52 o 
  11  -4   6       84.16       87.76    115.15 o 
 -11  -3   6     2101.60     2071.13    114.87 o 
 -10  -3   6      353.38      359.79     79.65 o 
  -9  -3   6     3622.88     3622.29    263.68 o 
  -8  -3   6       68.02      115.53     65.63 o 
  -7  -3   6     7642.65     7738.82    233.93 o 
  -6  -3   6       55.87       70.56     56.62 o 
  -5  -3   6     6723.74     6813.99    193.42 o 
  -4  -3   6       69.26       79.50     55.40 o 
  -3  -3   6     9839.20    10329.49    177.58 o 
  -2  -3   6      711.51      641.24     53.16 o 
  -1  -3   6     9699.14     8363.80    603.08 o 
   0  -3   6     3194.60     3285.45     72.98 o 
   1  -3   6    13396.05    13449.09    365.71 o 
   2  -3   6      462.52      454.79     46.45 o 
   3  -3   6     8102.30     7722.80    163.85 o 
   4  -3   6      254.05      324.34     54.08 o 
   5  -3   6     9176.92     9405.26    468.00 o 
   6  -3   6       81.47       65.12     75.01 o 
   7  -3   6     4358.70     4583.66    184.20 o 
   8  -3   6      795.35      803.41     85.37 o 
   9  -3   6     1938.99     1861.48     95.47 o 
  10  -3   6      127.19      167.83     86.09 o 
  11  -3   6     1655.24     1672.09    119.58 o 
 -11  -2   6      328.88      372.63     84.72 o 
 -10  -2   6      646.70      683.21     79.33 o 
  -9  -2   6      632.54      677.35     74.45 o 
  -8  -2   6     3512.31     3545.90    171.94 o 
  -7  -2   6     1537.96     1508.50     60.25 o 
  -6  -2   6     5968.57     6176.71    183.50 o 
  -5  -2   6     1061.87     1079.64     65.18 o 
  -4  -2   6    24717.14    26069.53    970.83 o 
  -3  -2   6     1283.33     1605.71     59.03 o 
  -2  -2   6     9731.54    10474.35    203.15 o 
  -1  -2   6     1228.39     1356.22    103.31 o 
   0  -2   6    18482.13    17494.83    422.20 o 
   1  -2   6     1719.99     1856.52     60.12 o 
   2  -2   6     3601.91     3762.04     92.47 o 
   3  -2   6     2370.27     2342.89     82.82 o 
   4  -2   6     6114.12     5883.28    292.81 o 
   5  -2   6     4133.32     4142.70    188.20 o 
   6  -2   6     3763.29     3789.59    157.17 o 
   7  -2   6       76.00       91.32     78.24 o 
   8  -2   6     5601.92     5487.90    284.80 o 
   9  -2   6     1146.23     1186.08     95.92 o 
  10  -2   6     2268.39     2294.58     79.13 o 
  11  -2   6      359.28      343.36    117.10 o 
 -12  -1   6      541.66      585.81     93.73 o 
 -11  -1   6     1168.16     1196.49     83.19 o 
 -10  -1   6       30.91      105.64     60.64 o 
  -9  -1   6     3487.79     3650.34    157.93 o 
  -8  -1   6     1106.13     1162.95    115.08 o 
  -7  -1   6     3811.74     4241.99    301.26 o 
  -6  -1   6       49.19       74.33     60.10 o 
  -5  -1   6    16310.62    16313.43    697.03 o 
  -4  -1   6     2781.43     2919.62     83.80 o 
  -3  -1   6     6987.21     7528.49     79.43 o 
  -2  -1   6      811.48      800.43     74.66 o 
  -1  -1   6     6916.93     6621.41    208.79 o 
   0  -1   6    15497.14    13938.62    975.75 o 
   1  -1   6     4464.71     4631.11     98.17 o 
   2  -1   6     6957.59     6931.47    151.72 o 
   3  -1   6    14196.61    14513.79    965.02 o 
   4  -1   6     6099.92     6294.66     84.90 o 
   5  -1   6     3848.10     4002.60    149.16 o 
   6  -1   6     1950.88     2025.99     81.65 o 
   7  -1   6     2822.25     2766.58     73.63 o 
   8  -1   6     3902.89     3705.34     94.34 o 
   9  -1   6     1059.22     1017.73     77.29 o 
  10  -1   6      826.57      776.59    111.12 o 
  11  -1   6     1701.31     1760.30    123.58 o 
 -12   0   6     1846.82     1690.77    131.63 o 
 -11   0   6      600.43      590.55     72.86 o 
 -10   0   6     1704.77     1906.54    144.20 o 
  -9   0   6     1392.21     1476.64     98.54 o 
  -8   0   6     5524.91     5874.71    387.96 o 
  -7   0   6     1305.47     1313.06     60.04 o 
  -6   0   6     3649.07     3657.08    139.29 o 
  -5   0   6     4373.54     4010.66    158.36 o 
  -4   0   6     7481.50     7445.93    280.02 o 
  -3   0   6     9359.98     9291.37    711.91 o 
  -2   0   6     5426.58     5526.28    423.65 o 
  -1   0   6    12810.34    12438.41    527.25 o 
   0   0   6    14532.68    12708.61    225.84 o 
   1   0   6      868.91      738.60     82.95 o 
   2   0   6    27250.15    28098.38    381.60 o 
   3   0   6     6389.94     6517.20    254.37 o 
   4   0   6      450.22      399.08     73.45 o 
   5   0   6     2406.76     2329.70    146.66 o 
   6   0   6     1658.27     1678.58     80.81 o 
   7   0   6     7176.15     7188.56    208.22 o 
   8   0   6      256.98      257.81     72.60 o 
   9   0   6     1676.24     1710.80     80.71 o 
  10   0   6      602.75      534.63    106.02 o 
  11   0   6     1618.46     1753.86    172.18 o 
 -12   1   6     1020.98     1082.57     90.76 o 
 -11   1   6      609.82      731.04     76.42 o 
 -10   1   6     2459.81     2812.68    217.46 o 
  -9   1   6     3284.78     3337.67    144.37 o 
  -8   1   6     3292.53     3363.81     75.35 o 
  -7   1   6     3496.93     3537.65     77.88 o 
  -6   1   6     3808.23     3592.38     66.47 o 
  -5   1   6     7379.92     7101.19    373.12 o 
  -4   1   6     9583.71     8978.01    515.25 o 
  -3   1   6     5539.36     5638.89    284.36 o 
  -2   1   6    10539.26    10711.47    547.77 o 
  -1   1   6     5018.52     5265.47    191.31 o 
   0   1   6     7700.12     7456.57    477.69 o 
   1   1   6     3626.35     3841.43    265.29 o 
   2   1   6    12043.52    12595.22    454.28 o 
   3   1   6    11304.37    12432.42    479.35 o 
   4   1   6    14380.11    14538.30    619.58 o 
   5   1   6     4008.53     4180.08    105.61 o 
   6   1   6     8501.34     8614.51    171.18 o 
   7   1   6      208.41      229.10     83.95 o 
   8   1   6     3221.29     3151.88    170.68 o 
   9   1   6      131.05      161.51     83.46 o 
  10   1   6     1917.06     2011.10     95.53 o 
  11   1   6       36.31       96.73    106.23 o 
 -12   2   6      392.78      437.54     91.23 o 
 -11   2   6     1176.85     1298.00    120.94 o 
 -10   2   6      345.81      304.90     62.75 o 
  -9   2   6     3212.24     3325.39    114.15 o 
  -8   2   6       32.47       88.17     70.34 o 
  -7   2   6     5764.33     5898.28    220.93 o 
  -6   2   6     1822.42     1592.74    116.30 o 
  -5   2   6    13911.86    13169.92    512.06 o 
  -4   2   6     2841.06     3372.44    160.24 o 
  -3   2   6     9721.53     9952.13    104.49 o 
  -2   2   6     2262.54     2402.00     68.28 o 
  -1   2   6    27692.91    30928.07    778.01 o 
   0   2   6       29.82       50.32     57.73 o 
   1   2   6    11772.07    11728.52    851.34 o 
   2   2   6     4566.84     4591.27     77.11 o 
   3   2   6    19083.53    20323.77    259.51 o 
   4   2   6       88.04      101.99     58.17 o 
   5   2   6     6328.36     6557.78     87.04 o 
   6   2   6      515.92      565.86     73.86 o 
   7   2   6    10154.79    10408.39    120.03 o 
   8   2   6       14.78       33.26     92.63 o 
   9   2   6     2058.98     2163.31     90.36 o 
  10   2   6       34.78       46.05    156.17 o 
  11   2   6     1053.98      991.22    206.22 o 
 -12   3   6      507.97      605.78     92.77 o 
 -11   3   6      341.54      328.44     87.52 o 
 -10   3   6     3182.66     3225.88    107.07 o 
  -9   3   6      723.91      784.95     56.99 o 
  -8   3   6     3726.43     3818.29    157.86 o 
  -7   3   6       36.51       34.64     57.36 o 
  -6   3   6     9189.70     9117.78    501.53 o 
  -5   3   6      137.27      130.12     60.03 o 
  -4   3   6    12205.97    12656.43    336.23 o 
  -3   3   6     5588.83     6198.70    124.98 o 
  -2   3   6    24173.01    26538.42    264.85 o 
  -1   3   6     4275.35     4978.63     70.51 o 
   0   3   6     2394.08     2316.47     66.31 o 
   1   3   6      743.53      880.68     52.88 o 
   2   3   6     6897.45     6316.57    180.04 o 
   3   3   6     2619.33     2979.34     68.89 o 
   4   3   6     5080.90     5291.99     80.50 o 
   5   3   6        1.13       26.75     59.61 o 
   6   3   6    14849.36    15361.68    133.64 o 
   7   3   6       48.31       74.03     72.83 o 
   8   3   6     3843.75     3870.33    117.12 o 
   9   3   6      579.83      622.66    150.16 o 
  10   3   6     3243.82     2970.71    627.17 o 
 -12   4   6        4.23      102.32     79.88 o 
 -11   4   6     2922.74     2761.42    132.35 o 
 -10   4   6        5.46       35.11     75.47 o 
  -9   4   6     3451.31     3312.94     93.63 o 
  -8   4   6      134.85      168.77     51.92 o 
  -7   4   6     3121.13     3053.46    184.72 o 
  -6   4   6       58.84       98.63     54.69 o 
  -5   4   6     7474.84     7746.17    311.38 o 
  -4   4   6       52.93       63.74     44.07 o 
  -3   4   6    12151.70    12906.59    676.54 o 
  -2   4   6        4.38       15.63     44.65 o 
  -1   4   6    14172.95    15206.80    189.09 o 
   0   4   6     2532.48     2874.19     57.84 o 
   1   4   6    15902.76    15406.49    558.56 o 
   2   4   6     1872.07     1975.03     62.83 o 
   3   4   6     6160.61     6010.44    114.44 o 
   4   4   6      224.20      234.02     54.75 o 
   5   4   6     5638.83     5710.60    124.40 o 
   6   4   6       27.18       48.34     63.67 o 
   7   4   6     4307.25     4408.22    189.99 o 
   8   4   6      100.75      104.32     99.96 o 
   9   4   6     3933.07     3580.81    403.43 o 
  10   4   6      208.40      167.67    114.56 o 
 -11   5   6       59.01       75.42     66.93 o 
 -10   5   6     3147.65     3085.88     82.17 o 
  -9   5   6      601.25      644.73     58.68 o 
  -8   5   6     3429.84     3459.55    189.28 o 
  -7   5   6     1911.84     1907.93     75.71 o 
  -6   5   6     4721.64     4849.94    179.89 o 
  -5   5   6      988.49     1024.21     56.43 o 
  -4   5   6    12388.49    13499.43    680.52 o 
  -3   5   6      181.78      208.02     46.07 o 
  -2   5   6     9688.38     9729.47    492.82 o 
  -1   5   6      253.27      340.44     43.80 o 
   0   5   6     8444.84     8475.33    171.03 o 
   1   5   6     2479.82     2685.29     77.59 o 
   2   5   6     6492.54     6271.33    109.24 o 
   3   5   6     2160.91     2187.80     64.09 o 
   4   5   6     4141.23     4246.58    108.64 o 
   5   5   6      613.34      681.03     65.82 o 
   6   5   6     5292.68     5418.15     87.56 o 
   7   5   6      244.20      266.75     89.25 o 
   8   5   6     3131.37     3006.59    141.31 o 
   9   5   6      203.73      224.50    106.83 o 
  10   5   6     1669.56     1629.76    151.08 o 
 -11   6   6     2806.16     2700.65     80.71 o 
 -10   6   6      352.11      377.00     62.48 o 
  -9   6   6     1672.36     1679.68     64.05 o 
  -8   6   6      190.10      186.20     68.69 o 
  -7   6   6     5661.25     5997.21    281.61 o 
  -6   6   6     1288.29     1318.25     48.62 o 
  -5   6   6     3628.70     3857.02     90.91 o 
  -4   6   6      365.69      427.23     57.48 o 
  -3   6   6     9868.58    10517.80    517.86 o 
  -2   6   6     3103.04     3246.20    149.11 o 
  -1   6   6     5782.09     6146.00    204.31 o 
   0   6   6     2116.41     2145.34     67.24 o 
   1   6   6     8175.48     7984.40    126.84 o 
   2   6   6     9529.53     9339.32     85.18 o 
   3   6   6     7307.17     7503.82     78.81 o 
   4   6   6      758.80      795.72     68.50 o 
   5   6   6     7206.39     7481.84    183.36 o 
   6   6   6      437.36      488.28     68.00 o 
   7   6   6     1923.10     1973.82     82.69 o 
   8   6   6      752.46      716.65     97.23 o 
   9   6   6     1108.60     1130.35    120.32 o 
 -11   7   6      163.03      183.54     77.93 o 
 -10   7   6     1256.15     1218.02     87.13 o 
  -9   7   6      422.88      462.60     62.25 o 
  -8   7   6     2999.69     2965.85    109.01 o 
  -7   7   6     2638.98     2768.12    120.85 o 
  -6   7   6     1269.98     1330.03     71.23 o 
  -5   7   6     3977.41     4100.76    191.04 o 
  -4   7   6     7123.80     7616.96    280.46 o 
  -3   7   6     7577.81     8094.10    299.24 o 
  -2   7   6     9090.80     9340.06    520.46 o 
  -1   7   6      844.19      788.18     53.01 o 
   0   7   6    11171.78    11649.98    232.09 o 
   1   7   6     2788.08     2760.56     66.47 o 
   2   7   6     1441.16     1353.04     55.21 o 
   3   7   6      780.41      770.86     58.46 o 
   4   7   6     1496.69     1480.46     65.48 o 
   5   7   6     4581.33     4653.26     91.88 o 
   6   7   6      101.26      148.94     82.01 o 
   7   7   6      679.94      754.24     94.01 o 
   8   7   6     2817.55     2707.02    344.87 o 
   9   7   6     1791.09     1805.77    140.12 o 
 -11   8   6      968.99      961.94     82.65 o 
 -10   8   6     1038.22     1033.73     82.41 o 
  -9   8   6     1400.87     1344.46     61.00 o 
  -8   8   6      735.19      765.24     64.00 o 
  -7   8   6     3485.88     3494.17    105.92 o 
  -6   8   6     1284.47     1294.97     65.31 o 
  -5   8   6     1067.90     1188.98     57.20 o 
  -4   8   6     1330.78     1402.22     54.17 o 
  -3   8   6     1104.70     1158.94     51.59 o 
  -2   8   6     4819.03     5063.83    261.82 o 
  -1   8   6     3405.59     3596.26    130.48 o 
   0   8   6     3084.08     3253.80     52.69 o 
   1   8   6     2706.02     2854.10     58.97 o 
   2   8   6     1379.61     1393.34     73.83 o 
   3   8   6     3001.35     2966.99    111.62 o 
   4   8   6     1133.55     1181.54     78.39 o 
   5   8   6      688.04      703.14     81.29 o 
   6   8   6     1953.29     1973.50     74.69 o 
   7   8   6     1161.08     1280.39     99.96 o 
   8   8   6     1559.38     1663.77    143.15 o 
 -10   9   6     1385.05     1280.83     85.97 o 
  -9   9   6     1418.86     1472.97    128.57 o 
  -8   9   6     1405.21     1442.32     68.76 o 
  -7   9   6     1647.04     1655.97     71.43 o 
  -6   9   6     1324.40     1377.33     56.42 o 
  -5   9   6     3564.51     3818.70    164.72 o 
  -4   9   6      168.29      199.37     50.22 o 
  -3   9   6     2275.35     2430.58    161.54 o 
  -2   9   6     3028.21     3264.78    156.34 o 
  -1   9   6     4534.52     4593.38    116.89 o 
   0   9   6     6294.89     6266.81     92.62 o 
   1   9   6     2818.96     2880.31     57.55 o 
   2   9   6     3070.37     3031.48     97.10 o 
   3   9   6     2050.95     2025.86     79.83 o 
   4   9   6     1331.59     1344.26     66.45 o 
   5   9   6     3753.90     3703.73    153.66 o 
   6   9   6       50.86      126.54     89.23 o 
   7   9   6     1055.47     1116.67    110.88 o 
   8   9   6      680.66      678.72    138.53 o 
 -10  10   6      948.01      895.22     82.09 o 
  -9  10   6      574.20      581.70     64.52 o 
  -8  10   6     4568.15     4567.85     72.96 o 
  -7  10   6      414.35      413.60     63.54 o 
  -6  10   6     3250.42     3426.53    109.24 o 
  -5  10   6     1166.76     1180.61     55.33 o 
  -4  10   6     5364.22     5726.61    278.44 o 
  -3  10   6      598.94      603.09     74.70 o 
  -2  10   6     2458.59     2627.08    106.43 o 
  -1  10   6     2125.24     2156.86    106.49 o 
   0  10   6     3703.36     3722.93     67.48 o 
   1  10   6       25.68      -16.27     58.12 o 
   2  10   6     3987.24     3983.64    101.11 o 
   3  10   6      761.97      685.73     79.32 o 
   4  10   6     4343.98     4248.17     90.65 o 
   5  10   6       19.41       47.70     87.54 o 
   6  10   6     2624.86     2697.04    104.14 o 
   7  10   6       47.20       89.43    108.10 o 
  -9  11   6     1968.58     1924.23    143.10 o 
  -8  11   6        3.55       72.76     66.92 o 
  -7  11   6     2148.42     2186.77     64.59 o 
  -6  11   6      205.12      207.70     64.51 o 
  -5  11   6     4748.66     4915.02    202.87 o 
  -4  11   6      380.98      446.33     57.49 o 
  -3  11   6     3089.06     3261.50    171.22 o 
  -2  11   6      310.57      286.87     63.11 o 
  -1  11   6     7315.09     7685.94    166.23 o 
   0  11   6       18.30       17.06     50.70 o 
   1  11   6     3605.05     3669.11    125.13 o 
   2  11   6      181.95      183.62     60.90 o 
   3  11   6     3575.01     3421.53     68.84 o 
   4  11   6        6.62       38.37     84.42 o 
   5  11   6     1558.81     1497.12     69.98 o 
   6  11   6        9.64      -20.82     99.14 o 
   7  11   6     1523.97     1464.15    121.59 o 
  -9  12   6        2.34       17.61     73.13 o 
  -8  12   6     1945.99     1873.22     81.43 o 
  -7  12   6        0.09       -1.21     71.01 o 
  -6  12   6     2706.31     2749.79    129.65 o 
  -5  12   6       39.71       86.59     73.44 o 
  -4  12   6     5549.65     5996.86    146.08 o 
  -3  12   6       29.17      108.55     59.80 o 
  -2  12   6     4886.56     5282.92    219.48 o 
  -1  12   6        1.79        2.25     57.95 o 
   0  12   6     2749.05     2707.42     76.56 o 
   1  12   6      109.16      122.82     71.72 o 
   2  12   6     1496.86     1437.72     71.47 o 
   3  12   6      168.81      190.45     74.25 o 
   4  12   6     1499.49     1528.31     79.58 o 
   5  12   6      225.29      243.04     83.09 o 
   6  12   6     2276.11     2283.19     97.62 o 
  -8  13   6      101.36       96.26     74.50 o 
  -7  13   6     2864.33     2895.97     98.43 o 
  -6  13   6       15.59       39.75     67.62 o 
  -5  13   6     1888.67     1958.71    106.35 o 
  -4  13   6      123.98      145.38     74.47 o 
  -3  13   6     1705.47     1806.20     91.32 o 
  -2  13   6      397.54      448.36     56.55 o 
  -1  13   6     3248.61     3270.25     73.55 o 
   0  13   6      816.32      750.85     69.21 o 
   1  13   6     3264.13     3287.28     97.65 o 
   2  13   6      391.61      407.18     64.65 o 
   3  13   6     2566.95     2345.37     99.78 o 
   4  13   6      245.93      294.14     99.78 o 
   5  13   6     1612.00     1587.19    112.32 o 
  -7  14   6      199.87      202.30     86.42 o 
  -6  14   6     2253.97     2335.07     99.41 o 
  -5  14   6     1274.32     1361.77     74.03 o 
  -4  14   6     1832.17     1935.50     85.49 o 
  -3  14   6      227.40      286.45     70.09 o 
  -2  14   6     3813.22     4016.41    204.50 o 
  -1  14   6      808.25      777.93     66.61 o 
   0  14   6     2340.48     2351.39    123.13 o 
   1  14   6      261.17      249.46     96.67 o 
   2  14   6     2002.47     1830.53     88.07 o 
   3  14   6      830.54      878.68    106.49 o 
  -6  15   6      698.03      787.16     80.72 o 
  -5  15   6      706.03      752.05     73.06 o 
  -4  15   6      464.88      503.57     82.93 o 
  -3  15   6      357.24      440.06     87.40 o 
  -2  15   6     1599.73     1714.55    119.21 o 
  -1  15   6      457.94      421.85    103.46 o 
   0  15   6     2200.25     2092.22    115.62 o 
   1  15   6     1935.36     1870.86    102.11 o 
   2  15   6     1700.81     1530.48    101.61 o 
  -3  16   6     1761.89     1598.09    195.46 o 
  -2  16   6      277.68      226.17     87.57 o 
  -1  16   6     1262.82     1194.18     97.10 o 
   0 -17   7      183.18      134.25     99.92 o 
   1 -17   7     1700.54     1539.40    122.38 o 
   2 -17   7      233.87      221.29     68.97 o 
  -2 -16   7     1853.12     1950.77    106.11 o 
  -1 -16   7      216.28      181.01     86.36 o 
   0 -16   7     2649.08     2516.15    240.86 o 
   1 -16   7       34.54      -13.09     78.86 o 
   2 -16   7     1916.39     1928.55     82.65 o 
   3 -16   7      116.37      126.39     71.65 o 
   4 -16   7     2798.37     2760.66     80.14 o 
   5 -16   7        8.89       37.15     77.77 o 
  -4 -15   7      310.04      306.98    108.73 o 
  -3 -15   7     3920.48     3670.13    107.61 o 
  -2 -15   7        0.73      -33.81     71.30 o 
  -1 -15   7     2933.74     2752.93    161.25 o 
   0 -15   7      358.46      350.65     65.20 o 
   1 -15   7     2454.63     2386.15     75.74 o 
   2 -15   7        0.06       19.64     71.94 o 
   3 -15   7     2869.72     2815.72    188.71 o 
   4 -15   7      226.07      286.49     75.62 o 
   5 -15   7     2971.03     2987.78     76.79 o 
   6 -15   7       68.98       73.20     73.36 o 
  -5 -14   7        1.14       88.73     75.47 o 
  -4 -14   7     2947.83     2945.93     79.53 o 
  -3 -14   7      158.66      191.43     76.80 o 
  -2 -14   7     1950.67     1971.63     63.44 o 
  -1 -14   7      769.73      745.86     61.06 o 
   0 -14   7     5902.61     5896.31    253.45 o 
   1 -14   7      234.34      237.18     49.29 o 
   2 -14   7     2828.84     2825.76    110.39 o 
   3 -14   7       26.07        3.28     68.37 o 
   4 -14   7     4221.32     4274.12    143.05 o 
   5 -14   7      299.20      274.04     64.86 o 
   6 -14   7     1737.97     1671.06     71.43 o 
   7 -14   7       33.40       51.22     62.23 o 
  -6 -13   7      334.71      291.69     88.63 o 
  -5 -13   7     2441.82     2587.96    148.66 o 
  -4 -13   7      159.72      245.81    101.11 o 
  -3 -13   7     3894.98     3519.31    209.06 o 
  -2 -13   7       92.67       95.88     59.71 o 
  -1 -13   7     1883.69     1836.17    100.71 o 
   0 -13   7      404.42      420.53     54.72 o 
   1 -13   7     1580.17     1587.04     57.07 o 
   2 -13   7      200.53      210.47     50.84 o 
   3 -13   7     4986.82     5217.43    138.97 o 
   4 -13   7     1132.85     1083.87     61.32 o 
   5 -13   7     1647.71     1742.27     70.04 o 
   6 -13   7      573.05      640.22     70.41 o 
   7 -13   7     2555.08     2478.78     81.26 o 
   8 -13   7      784.53      772.93     77.52 o 
  -7 -12   7      197.39      270.78     89.78 o 
  -6 -12   7     2239.50     2450.89    130.64 o 
  -5 -12   7      394.65      408.78     75.21 o 
  -4 -12   7     2207.81     2229.57     87.48 o 
  -3 -12   7      380.58      429.26     67.09 o 
  -2 -12   7     2371.56     2330.16     70.43 o 
  -1 -12   7     5081.21     4871.34    241.16 o 
   0 -12   7     2647.81     2566.49     75.14 o 
   1 -12   7      917.56      891.40     60.87 o 
   2 -12   7     2403.07     2414.15     64.58 o 
   3 -12   7     1606.71     1637.18     59.39 o 
   4 -12   7     2676.22     2592.26     85.54 o 
   5 -12   7     1230.50     1223.83     59.69 o 
   6 -12   7     2980.29     2881.28     70.51 o 
   7 -12   7     2062.62     2048.28     76.20 o 
   8 -12   7     1233.64     1144.31     73.31 o 
   9 -12   7      758.58      616.51     79.97 o 
  -8 -11   7      258.92      348.72    124.19 o 
  -7 -11   7      484.54      553.50    109.27 o 
  -6 -11   7      970.17     1133.20    130.14 o 
  -5 -11   7     1379.87     1523.63    118.05 o 
  -4 -11   7     4931.01     5038.61    121.45 o 
  -3 -11   7     2283.39     2219.93     96.81 o 
  -2 -11   7     5056.84     4944.97     59.75 o 
  -1 -11   7     4836.54     4602.10    193.04 o 
   0 -11   7     3158.70     3174.25     62.42 o 
   1 -11   7      814.17      778.15     58.62 o 
   2 -11   7      244.68      323.40     45.43 o 
   3 -11   7      437.76      504.24     52.24 o 
   4 -11   7     3005.01     2957.74     91.35 o 
   5 -11   7      358.64      407.34     55.43 o 
   6 -11   7     2915.63     2900.59     68.44 o 
   7 -11   7     1246.78     1245.00     70.55 o 
   8 -11   7     2315.57     2180.05     83.37 o 
   9 -11   7      560.84      550.15     70.56 o 
  -8 -10   7      702.03      664.84     75.98 o 
  -7 -10   7      636.60      687.06     78.21 o 
  -6 -10   7     1482.90     1484.62     77.15 o 
  -5 -10   7     1974.21     2251.88     97.24 o 
  -4 -10   7      417.06      445.43     48.41 o 
  -3 -10   7     1883.72     1862.60     80.63 o 
  -2 -10   7     2104.49     2128.07     63.95 o 
  -1 -10   7     3863.95     3656.01    143.73 o 
   0 -10   7      167.29      193.77     54.33 o 
   1 -10   7     3069.91     3056.71     75.42 o 
   2 -10   7      518.19      472.52     45.72 o 
   3 -10   7     3198.00     3236.37     59.95 o 
   4 -10   7      414.40      378.01     56.44 o 
   5 -10   7     2172.32     2247.40     68.34 o 
   6 -10   7      742.46      728.15     49.83 o 
   7 -10   7     4164.73     3955.71     61.86 o 
   8 -10   7       90.87       77.91     62.57 o 
   9 -10   7     1134.57     1105.50    109.24 o 
  10 -10   7      206.24      249.60    102.63 o 
  -9  -9   7      102.83       60.61     76.32 o 
  -8  -9   7     1105.00     1216.82     77.55 o 
  -7  -9   7      451.98      509.93     82.31 o 
  -6  -9   7     3516.46     3652.48    136.54 o 
  -5  -9   7      775.74      755.38     64.69 o 
  -4  -9   7     1944.16     1924.54     85.39 o 
  -3  -9   7     2448.41     2488.52     82.50 o 
  -2  -9   7     2957.21     2989.27    137.73 o 
  -1  -9   7     1423.97     1336.20     76.95 o 
   0  -9   7     3891.05     3841.09    134.52 o 
   1  -9   7     1521.30     1502.16     47.68 o 
   2  -9   7     6966.00     7301.40    180.18 o 
   3  -9   7      153.35      171.27     53.18 o 
   4  -9   7     1787.35     1751.49     86.12 o 
   5  -9   7      440.95      467.89     50.76 o 
   6  -9   7     4646.22     4529.40     82.94 o 
   7  -9   7       61.17       87.53     61.76 o 
   8  -9   7     1963.10     1889.41    102.88 o 
   9  -9   7      249.91      302.26     64.40 o 
  10  -9   7     1999.77     1930.97    311.54 o 
 -10  -8   7       23.67       81.82    105.50 o 
  -9  -8   7     2484.48     2553.34    253.15 o 
  -8  -8   7       38.14       58.31     77.10 o 
  -7  -8   7     3696.02     3739.34    367.87 o 
  -6  -8   7      483.11      413.48     73.37 o 
  -5  -8   7     4337.67     4170.83     88.03 o 
  -4  -8   7     1977.98     1989.27     95.22 o 
  -3  -8   7     2323.31     2310.65    116.55 o 
  -2  -8   7     1209.88     1181.68     52.18 o 
  -1  -8   7     3693.63     3454.53     97.86 o 
   0  -8   7     1713.41     1652.92     46.36 o 
   1  -8   7     9270.42     8991.08    269.04 o 
   2  -8   7      247.14      251.68     47.51 o 
   3  -8   7     5443.88     5689.40    157.93 o 
   4  -8   7       32.76       49.69     52.26 o 
   5  -8   7    10827.27    10788.06    176.10 o 
   6  -8   7        1.03       36.81     51.19 o 
   7  -8   7     3574.55     3510.15    102.42 o 
   8  -8   7      351.51      315.50     72.99 o 
   9  -8   7     3327.68     3101.75    137.69 o 
  10  -8   7      114.09      194.37     95.73 o 
 -10  -7   7     2573.27     2554.24    111.03 o 
  -9  -7   7      101.43      117.98     86.46 o 
  -8  -7   7     2114.55     2198.86    134.95 o 
  -7  -7   7      327.84      318.88     72.72 o 
  -6  -7   7     3885.54     4021.81    346.92 o 
  -5  -7   7       56.41       91.31     52.34 o 
  -4  -7   7     4900.91     4634.44    219.05 o 
  -3  -7   7      177.24      172.61     49.89 o 
  -2  -7   7    10458.35     9872.43    428.27 o 
  -1  -7   7       86.24       94.81     50.56 o 
   0  -7   7    10769.84    10592.52    167.03 o 
   1  -7   7       79.38      117.01     41.17 o 
   2  -7   7    19753.46    19849.28    730.26 o 
   3  -7   7       10.64       28.31     44.19 o 
   4  -7   7     4205.88     4175.54     69.07 o 
   5  -7   7      181.44      188.69     46.91 o 
   6  -7   7     6480.18     6174.22    120.75 o 
   7  -7   7      104.41      151.80     53.18 o 
   8  -7   7     3918.50     3890.56    128.60 o 
   9  -7   7       58.89      153.04     93.22 o 
  10  -7   7     3705.96     3671.42     98.36 o 
  11  -7   7       62.92      194.10    127.13 o 
 -10  -6   7      119.75      178.40     78.89 o 
  -9  -6   7     1259.12     1205.12     97.82 o 
  -8  -6   7      317.72      313.05     77.07 o 
  -7  -6   7     5341.90     5614.35    359.81 o 
  -6  -6   7      710.58      743.61     56.59 o 
  -5  -6   7     8969.78     8612.01    229.31 o 
  -4  -6   7      343.04      325.92     66.25 o 
  -3  -6   7     8542.30     8341.97    591.55 o 
  -2  -6   7      378.53      310.26     58.62 o 
  -1  -6   7     6187.82     5914.82    195.64 o 
   0  -6   7      154.82      244.46     52.51 o 
   1  -6   7     7754.13     7657.52    339.41 o 
   2  -6   7      344.95      304.43     41.67 o 
   3  -6   7     5904.68     5828.67    232.49 o 
   4  -6   7      432.36      437.18     46.69 o 
   5  -6   7     6100.27     5891.77     87.56 o 
   6  -6   7     2661.32     2643.89    120.36 o 
   7  -6   7     1953.36     1899.16     89.30 o 
   8  -6   7       58.68       67.16     72.36 o 
   9  -6   7     5091.02     5284.19    107.47 o 
  10  -6   7      469.87      536.98     87.56 o 
  11  -6   7     1417.44     1456.57    125.43 o 
 -11  -5   7      481.39      461.90    103.22 o 
 -10  -5   7     1680.30     1654.75    112.27 o 
  -9  -5   7      261.12      231.86     80.87 o 
  -8  -5   7     3953.88     4120.71    189.62 o 
  -7  -5   7      408.31      391.76     57.84 o 
  -6  -5   7     2219.58     2335.59     73.51 o 
  -5  -5   7      478.70      485.25     50.72 o 
  -4  -5   7    11493.96    10821.57    345.33 o 
  -3  -5   7      939.20      836.16     75.57 o 
  -2  -5   7     7143.65     7084.03    351.12 o 
  -1  -5   7     1254.89     1172.80     59.36 o 
   0  -5   7    24185.95    23861.19    392.87 o 
   1  -5   7     3662.48     3653.90    122.39 o 
   2  -5   7    10405.06    10282.49    184.37 o 
   3  -5   7       53.99       45.34     45.12 o 
   4  -5   7    12440.25    12388.28    286.67 o 
   5  -5   7      552.21      516.08     43.92 o 
   6  -5   7     7804.93     7467.09    206.48 o 
   7  -5   7       63.82      106.87     56.39 o 
   8  -5   7     2752.86     2770.41     77.92 o 
   9  -5   7     1485.58     1568.97    100.33 o 
  10  -5   7     1913.38     1957.06    111.59 o 
  11  -5   7      653.62      694.40    103.66 o 
 -11  -4   7     1954.55     2075.76    213.00 o 
 -10  -4   7      519.40      572.51     85.98 o 
  -9  -4   7     1437.86     1372.74     67.75 o 
  -8  -4   7      636.26      652.73     73.40 o 
  -7  -4   7     3383.95     3618.13    147.81 o 
  -6  -4   7     1757.35     1727.27     59.98 o 
  -5  -4   7     6713.40     6662.17    143.89 o 
  -4  -4   7    15271.53    15424.68    411.28 o 
  -3  -4   7    15356.28    14662.54    455.29 o 
  -2  -4   7     3312.68     3118.39    130.94 o 
  -1  -4   7    29857.70    28504.63   1548.04 o 
   0  -4   7     5382.69     5447.10     68.49 o 
   1  -4   7    14139.15    14320.42    323.37 o 
   2  -4   7     2663.25     2634.84     56.21 o 
   3  -4   7    13612.03    13904.97    306.18 o 
   4  -4   7     3669.20     3692.97     68.20 o 
   5  -4   7     5317.29     5411.32    105.19 o 
   6  -4   7    10705.10    10813.62    315.33 o 
   7  -4   7     3660.02     3564.18     93.18 o 
   8  -4   7     2527.13     2424.08     93.21 o 
   9  -4   7     2257.23     2162.29     80.46 o 
  10  -4   7     1191.05     1196.64     76.68 o 
  11  -4   7     1867.06     2075.22    121.55 o 
 -11  -3   7     1501.90     1553.01    100.96 o 
 -10  -3   7     1843.77     1909.00     89.58 o 
  -9  -3   7      659.89      683.44     78.69 o 
  -8  -3   7     4756.99     4710.29    163.65 o 
  -7  -3   7     1639.09     1612.55     59.44 o 
  -6  -3   7     3955.94     4119.92     74.25 o 
  -5  -3   7      925.84      970.64     61.23 o 
  -4  -3   7     2413.40     2392.91     59.45 o 
  -3  -3   7    11766.23    12798.84    155.54 o 
  -2  -3   7     2701.10     2711.88     84.96 o 
  -1  -3   7    13361.12    12450.89    599.78 o 
   0  -3   7    12583.47    12384.11     92.25 o 
   1  -3   7    24203.67    25406.44   1193.56 o 
   2  -3   7     1065.50      984.94     66.45 o 
   3  -3   7     9141.06     8869.53    366.70 o 
   4  -3   7     7411.65     7480.76    136.11 o 
   5  -3   7     7324.96     7644.62    255.27 o 
   6  -3   7     4414.00     4509.49    246.26 o 
   7  -3   7     5613.55     5766.04    143.15 o 
   8  -3   7     1289.25     1209.03     69.57 o 
   9  -3   7     2413.48     2427.72     84.59 o 
  10  -3   7      532.24      569.48     90.59 o 
  11  -3   7     1903.20     1867.67    123.18 o 
 -11  -2   7     1301.18     1240.73     79.66 o 
 -10  -2   7      705.89      715.41     82.44 o 
  -9  -2   7     2664.75     2719.28     84.38 o 
  -8  -2   7     2640.58     2788.94    159.08 o 
  -7  -2   7     1886.87     1945.43     83.08 o 
  -6  -2   7     3023.79     3002.71    154.32 o 
  -5  -2   7     5562.87     5612.06    204.17 o 
  -4  -2   7    23575.67    24972.31    786.99 o 
  -3  -2   7     4362.78     4845.99     88.98 o 
  -2  -2   7      642.12      573.11     79.81 o 
  -1  -2   7     5310.81     4754.33    279.67 o 
   0  -2   7    16653.85    16056.75    772.45 o 
   1  -2   7     2008.45     1972.03     68.46 o 
   2  -2   7     6331.07     6594.64    282.05 o 
   3  -2   7     8810.50     8912.20    370.98 o 
   4  -2   7     8173.21     8025.96    266.78 o 
   5  -2   7      908.44      937.07     65.37 o 
   6  -2   7     5441.33     5415.76    229.24 o 
   7  -2   7     1416.27     1417.68     72.69 o 
   8  -2   7     5651.41     6065.11    447.98 o 
   9  -2   7       60.67      111.94     68.69 o 
  10  -2   7     2872.15     2959.88     87.59 o 
  11  -2   7      447.50      465.22    123.97 o 
 -11  -1   7      789.79      795.29     80.70 o 
 -10  -1   7      744.29      796.52     76.29 o 
  -9  -1   7     6041.71     6508.13    483.47 o 
  -8  -1   7      340.96      383.66     58.96 o 
  -7  -1   7     9270.03     9476.66    731.85 o 
  -6  -1   7     4883.42     4757.26    221.04 o 
  -5  -1   7    10919.74    10758.42    290.86 o 
  -4  -1   7     2881.82     2881.57     69.61 o 
  -3  -1   7     8073.62     8216.64    176.83 o 
  -2  -1   7     7536.08     8202.54    218.61 o 
  -1  -1   7     7301.32     6662.69    320.95 o 
   0  -1   7      219.06      221.44     69.63 o 
   1  -1   7    26908.57    27466.64    590.24 o 
   2  -1   7      138.75      114.53     74.77 o 
   3  -1   7    14289.07    13689.70    244.77 o 
   4  -1   7       22.12       20.27     73.85 o 
   5  -1   7     7075.29     7372.16    222.74 o 
   6  -1   7     2089.81     2041.45     71.25 o 
   7  -1   7     8248.31     8019.07    174.69 o 
   8  -1   7        5.82        3.16     61.78 o 
   9  -1   7     2113.14     2148.66    102.05 o 
  10  -1   7       69.66      126.20    107.03 o 
  11  -1   7     2999.41     3088.97    131.38 o 
 -12   0   7     1472.01     1518.66    109.52 o 
 -11   0   7      140.16      147.41     76.79 o 
 -10   0   7     2771.46     2972.83    191.31 o 
  -9   0   7       87.37      173.70     68.23 o 
  -8   0   7     4707.86     4879.80    148.74 o 
  -7   0   7       25.41        1.32     61.87 o 
  -6   0   7     5826.67     5722.50    154.48 o 
  -5   0   7       33.07       69.16     72.35 o 
  -4   0   7    15703.27    15683.31    909.43 o 
  -3   0   7      239.73      220.09     66.83 o 
  -2   0   7    13267.54    13100.18    717.83 o 
  -1   0   7     1918.59     1802.46     82.64 o 
   0   0   7    14037.40    12630.67    344.47 o 
   1   0   7        8.19       15.15     66.45 o 
   2   0   7    10992.74    10610.76    103.48 o 
   3   0   7     1162.31     1366.23     67.38 o 
   4   0   7    10235.94    10542.37    276.79 o 
   5   0   7      387.95      456.10     80.36 o 
   6   0   7     3143.82     3313.19     90.91 o 
   7   0   7        1.63       42.47     86.23 o 
   8   0   7     5235.25     5075.70    215.73 o 
   9   0   7       34.94       54.89     98.62 o 
  10   0   7     2804.34     2834.43    119.01 o 
  11   0   7        5.84       64.68    126.42 o 
 -12   1   7        3.13       13.53     86.48 o 
 -11   1   7     1221.04     1262.49    109.52 o 
 -10   1   7       92.02      124.84     82.18 o 
  -9   1   7     6637.09     6962.59    152.81 o 
  -8   1   7        2.17       23.83     66.50 o 
  -7   1   7     5560.11     5586.53     78.17 o 
  -6   1   7      286.28      293.03     64.97 o 
  -5   1   7     9453.67     8859.13    545.95 o 
  -4   1   7      417.23      527.58     53.67 o 
  -3   1   7    14180.32    14290.54    441.82 o 
  -2   1   7       54.61       46.23     70.14 o 
  -1   1   7     8598.70     7938.10    332.91 o 
   0   1   7        8.45       25.57     61.69 o 
   1   1   7     7578.14     7229.72    387.81 o 
   2   1   7     1474.26     1631.27     67.31 o 
   3   1   7     2611.28     2293.38     66.32 o 
   4   1   7     3466.07     3619.52     75.08 o 
   5   1   7     3567.33     3602.92     92.66 o 
   6   1   7      856.74      877.96     73.12 o 
   7   1   7     4787.32     5074.45    199.71 o 
   8   1   7      290.93      297.49     75.47 o 
   9   1   7     3092.04     3283.77    110.57 o 
  10   1   7       33.52       72.82     92.45 o 
  11   1   7     1532.22     1810.92    190.20 o 
 -12   2   7     1482.52     1558.54    161.97 o 
 -11   2   7        8.39       56.17     66.38 o 
 -10   2   7     4676.54     4669.72    117.11 o 
  -9   2   7      958.83     1021.38     73.08 o 
  -8   2   7     6268.23     6306.79    121.37 o 
  -7   2   7     1546.93     1505.79     89.01 o 
  -6   2   7    13035.39    12518.88    519.01 o 
  -5   2   7     1597.93     1489.83     63.87 o 
  -4   2   7     4833.54     4952.04    103.89 o 
  -3   2   7      144.52      161.34     51.81 o 
  -2   2   7    18438.72    19650.32    327.99 o 
  -1   2   7    15831.02    17743.28    434.77 o 
   0   2   7     7767.38     8111.94    481.88 o 
   1   2   7       67.03       50.72     49.86 o 
   2   2   7    16144.66    16455.17    652.67 o 
   3   2   7     1601.78     1786.42     67.78 o 
   4   2   7     3720.86     3767.88     82.97 o 
   5   2   7       99.61      102.80     66.70 o 
   6   2   7     3996.13     4212.97     96.63 o 
   7   2   7      623.31      692.23     91.89 o 
   8   2   7     1860.17     1818.81    102.38 o 
   9   2   7      307.38      322.54     88.04 o 
  10   2   7     1027.10     1179.25    167.18 o 
 -12   3   7      355.94      404.46     96.30 o 
 -11   3   7      936.03      900.19     91.21 o 
 -10   3   7      672.12      658.67     69.94 o 
  -9   3   7     3352.72     3458.48    139.14 o 
  -8   3   7     1349.23     1347.56     57.39 o 
  -7   3   7     5632.46     5574.10    281.76 o 
  -6   3   7     2006.18     2074.27     93.34 o 
  -5   3   7     9187.39     8856.47    474.51 o 
  -4   3   7     2812.50     2937.03     76.67 o 
  -3   3   7    16196.24    17684.73    246.07 o 
  -2   3   7    19266.52    21497.75    521.77 o 
  -1   3   7    10481.16    11325.30    123.25 o 
   0   3   7      815.10      737.29     51.83 o 
   1   3   7     9739.42    10001.25    581.58 o 
   2   3   7     2481.83     2447.18     65.87 o 
   3   3   7     5206.04     5086.82    148.97 o 
   4   3   7      431.49      418.17     59.06 o 
   5   3   7     5693.76     5887.93     82.94 o 
   6   3   7     3442.25     3561.87     95.00 o 
   7   3   7     1640.64     1715.91     88.48 o 
   8   3   7     1252.02     1306.75    106.32 o 
   9   3   7     2620.93     2734.07    121.45 o 
  10   3   7      965.07      735.96    192.20 o 
 -12   4   7      632.04      701.52    123.76 o 
 -11   4   7      766.89      901.87     77.92 o 
 -10   4   7     1501.97     1570.05    108.95 o 
  -9   4   7     1838.15     1805.04     75.40 o 
  -8   4   7      743.15      738.09     60.63 o 
  -7   4   7     1275.37     1454.56     79.76 o 
  -6   4   7     4198.36     4228.28    272.37 o 
  -5   4   7     2610.85     2810.57    104.87 o 
  -4   4   7     4136.64     3956.83    171.33 o 
  -3   4   7     1798.21     1877.59     61.20 o 
  -2   4   7     3562.82     3611.50     84.72 o 
  -1   4   7    19022.94    21327.55    432.89 o 
   0   4   7     4073.70     4031.81     88.86 o 
   1   4   7     8479.83     8394.33    134.81 o 
   2   4   7     6017.32     6314.56    180.76 o 
   3   4   7     7425.13     7358.79    162.84 o 
   4   4   7     4722.23     4787.61     74.28 o 
   5   4   7      712.42      755.51     70.13 o 
   6   4   7     2000.39     2043.44     81.63 o 
   7   4   7     2049.56     2049.70     92.81 o 
   8   4   7     1523.59     1652.75    101.00 o 
   9   4   7     1606.66     1422.67    242.76 o 
  10   4   7      521.39      492.74    130.90 o 
 -11   5   7      677.20      706.63     77.34 o 
 -10   5   7      382.50      432.55     69.98 o 
  -9   5   7      221.07      223.31     62.72 o 
  -8   5   7     2222.40     2274.70     88.86 o 
  -7   5   7      234.13      300.38     52.02 o 
  -6   5   7     3085.12     3223.90    147.53 o 
  -5   5   7     1851.21     1928.90     70.80 o 
  -4   5   7     4999.75     5258.32    212.40 o 
  -3   5   7     9467.95     9983.79    502.63 o 
  -2   5   7     9716.37    10393.85    204.38 o 
  -1   5   7     6654.60     6844.40    133.12 o 
   0   5   7     1091.76      947.73     55.86 o 
   1   5   7     4156.31     3888.49     96.09 o 
   2   5   7     4139.51     3938.36     77.93 o 
   3   5   7     3027.76     3047.21    112.85 o 
   4   5   7     1079.65     1150.18     62.05 o 
   5   5   7      538.56      530.69     65.68 o 
   6   5   7     3451.06     3553.31     81.94 o 
   7   5   7     1428.81     1447.54     91.69 o 
   8   5   7     1395.47     1275.52     86.58 o 
   9   5   7      953.98      842.38    109.04 o 
  10   5   7     1300.43     1139.26    168.21 o 
 -11   6   7     1650.40     1660.38     73.55 o 
 -10   6   7      675.40      646.02     79.48 o 
  -9   6   7      907.40      978.90     75.52 o 
  -8   6   7     1223.78     1238.74     59.21 o 
  -7   6   7     9677.03     9695.42    480.29 o 
  -6   6   7      118.41      149.02     59.52 o 
  -5   6   7     1046.20     1192.92     56.71 o 
  -4   6   7     7033.77     7535.26    337.89 o 
  -3   6   7     7246.67     7874.23    378.03 o 
  -2   6   7     3401.92     3858.67    156.19 o 
  -1   6   7     2598.03     2642.60     67.36 o 
   0   6   7     3056.11     3012.37     77.30 o 
   1   6   7    14066.05    14167.96    191.45 o 
   2   6   7       25.67       34.62     51.61 o 
   3   6   7    12911.22    13175.18    101.58 o 
   4   6   7     3460.60     3434.91     96.95 o 
   5   6   7     4432.73     4521.31    129.47 o 
   6   6   7     1164.42     1125.64     83.23 o 
   7   6   7     1448.40     1471.58     89.76 o 
   8   6   7     1441.44     1324.17     95.11 o 
   9   6   7     2683.06     2591.10    136.09 o 
 -11   7   7      424.66      464.12     78.52 o 
 -10   7   7     1518.98     1488.55     68.13 o 
  -9   7   7      445.47      478.88     55.78 o 
  -8   7   7     4365.28     4305.64    198.82 o 
  -7   7   7       40.54       44.98     58.15 o 
  -6   7   7     5508.79     5586.38    163.72 o 
  -5   7   7       34.49       60.01     45.62 o 
  -4   7   7     7406.65     8190.68    378.28 o 
  -3   7   7       82.92      141.15     43.50 o 
  -2   7   7     9060.76     9743.60    440.70 o 
  -1   7   7      336.28      376.03     52.57 o 
   0   7   7    10865.91    11064.75    388.83 o 
   1   7   7      608.88      583.89     53.40 o 
   2   7   7     9048.58     9141.75    230.51 o 
   3   7   7      717.78      679.00     73.06 o 
   4   7   7     5329.64     5448.74    128.14 o 
   5   7   7      194.73      224.01     79.61 o 
   6   7   7     3151.30     3204.57    164.67 o 
   7   7   7       56.16       44.26    105.12 o 
   8   7   7     2944.62     2918.59    502.53 o 
   9   7   7       33.74       92.04    159.78 o 
 -11   8   7     1142.67     1203.65     96.32 o 
 -10   8   7        2.54       17.95     73.64 o 
  -9   8   7     1952.54     1857.54    114.87 o 
  -8   8   7       75.39      111.04     63.73 o 
  -7   8   7     8604.31     8809.91    392.73 o 
  -6   8   7        5.92        7.22     52.69 o 
  -5   8   7      603.36      669.04     53.39 o 
  -4   8   7      296.18      322.72     52.69 o 
  -3   8   7     4320.05     4474.15    206.16 o 
  -2   8   7     1012.74     1061.42     60.54 o 
  -1   8   7     4806.55     4949.81    122.67 o 
   0   8   7        5.74       23.99     50.26 o 
   1   8   7     5949.23     6025.66     78.53 o 
   2   8   7      385.26      407.75     67.08 o 
   3   8   7     6525.68     6502.88    205.22 o 
   4   8   7      504.60      499.96     76.96 o 
   5   8   7     2865.44     2780.81     89.71 o 
   6   8   7        6.49       37.99     87.44 o 
   7   8   7     2886.74     3205.27    110.52 o 
   8   8   7       58.24       44.05    171.18 o 
 -10   9   7      720.85      685.04     83.56 o 
  -9   9   7      111.83      119.87     71.41 o 
  -8   9   7     2522.68     2612.73     72.50 o 
  -7   9   7        3.26       31.16     58.92 o 
  -6   9   7     3241.29     3250.30    142.61 o 
  -5   9   7      169.64      141.04     51.58 o 
  -4   9   7     6850.40     7410.64    368.45 o 
  -3   9   7       38.50       54.24     48.26 o 
  -2   9   7     5405.78     5485.25    282.05 o 
  -1   9   7      324.36      348.13     58.85 o 
   0   9   7     9166.53     9232.57    183.36 o 
   1   9   7      171.02      214.43     57.25 o 
   2   9   7     5582.99     5317.37     77.45 o 
   3   9   7      104.28      122.32     74.56 o 
   4   9   7     3943.88     4020.81     91.83 o 
   5   9   7      227.21      224.52     67.86 o 
   6   9   7     2056.97     2058.18     82.16 o 
   7   9   7      188.79      210.90    105.50 o 
   8   9   7     1152.94     1110.11    131.48 o 
 -10  10   7       39.92       47.91     92.70 o 
  -9  10   7     1816.93     1663.66     77.41 o 
  -8  10   7      328.32      343.96     67.29 o 
  -7  10   7     2397.79     2515.78    130.94 o 
  -6  10   7      184.83      204.45     57.85 o 
  -5  10   7     5919.20     6124.79    234.28 o 
  -4  10   7     1181.74     1268.64     50.64 o 
  -3  10   7     5357.05     5801.02    298.66 o 
  -2  10   7      535.23      608.72     63.69 o 
  -1  10   7     8710.84     9141.63     99.72 o 
   0  10   7      420.11      491.92     58.04 o 
   1  10   7     2439.66     2413.91     79.57 o 
   2  10   7      152.18      174.85     60.66 o 
   3  10   7     3400.31     3210.24     87.27 o 
   4  10   7     2506.45     2498.57     91.57 o 
   5  10   7     1029.62     1045.74     92.84 o 
   6  10   7      175.42      186.02     99.76 o 
   7  10   7     2236.07     2210.75    120.77 o 
  -9  11   7       16.33       71.73     78.56 o 
  -8  11   7     1950.26     2033.15     86.28 o 
  -7  11   7      182.14      228.40     69.05 o 
  -6  11   7     1865.90     1881.15     68.31 o 
  -5  11   7      710.18      780.70     63.43 o 
  -4  11   7     2753.21     2868.78     99.62 o 
  -3  11   7     2139.91     2362.63     92.37 o 
  -2  11   7     1281.18     1296.90     54.86 o 
  -1  11   7      484.69      543.58     58.05 o 
   0  11   7     3991.43     3970.23     94.93 o 
   1  11   7      924.64      960.30     82.92 o 
   2  11   7     3855.26     3761.40     78.64 o 
   3  11   7     1338.56     1275.96     87.46 o 
   4  11   7     2590.11     2541.41     98.10 o 
   5  11   7      509.98      469.40     97.37 o 
   6  11   7     1253.87     1234.90    110.16 o 
  -9  12   7     1606.11     1596.36     93.29 o 
  -8  12   7      636.90      715.31     78.71 o 
  -7  12   7     1157.22     1187.24     65.30 o 
  -6  12   7     1041.37     1056.89     71.97 o 
  -5  12   7     1324.55     1388.25     69.27 o 
  -4  12   7     2818.37     3090.61    159.32 o 
  -3  12   7     1593.01     1665.49     92.55 o 
  -2  12   7     1984.67     2163.32     75.57 o 
  -1  12   7     2670.81     2628.49     73.84 o 
   0  12   7      402.84      435.79     64.42 o 
   1  12   7     2749.03     2594.05     93.80 o 
   2  12   7      819.05      741.16    118.13 o 
   3  12   7     1102.93      992.41     91.75 o 
   4  12   7     1393.66     1377.99     78.02 o 
   5  12   7      445.35      557.46    106.31 o 
  -8  13   7      674.97      680.46     85.14 o 
  -7  13   7      791.59      722.83     75.48 o 
  -6  13   7     1700.06     1757.54     78.81 o 
  -5  13   7     2222.55     2399.16     83.98 o 
  -4  13   7      473.65      582.59     72.06 o 
  -3  13   7     1457.83     1510.23     89.55 o 
  -2  13   7      488.56      499.06     66.63 o 
  -1  13   7     1964.64     1993.63     92.76 o 
   0  13   7      409.61      363.68     75.14 o 
   1  13   7     1353.83     1325.38     68.78 o 
   2  13   7      774.57      737.32     75.59 o 
   3  13   7     3103.19     2935.08    104.34 o 
   4  13   7      772.86      656.33     89.34 o 
  -7  14   7      224.70      234.43     88.35 o 
  -6  14   7     2094.44     2239.26     87.41 o 
  -5  14   7       51.22       76.41     88.78 o 
  -4  14   7     2421.41     2648.05    127.80 o 
  -3  14   7      735.10      798.24     77.02 o 
  -2  14   7     4899.29     5063.62    253.22 o 
  -1  14   7      175.09      150.59     81.77 o 
   0  14   7     1227.64     1168.59    104.98 o 
   1  14   7     1467.02     1396.52     82.12 o 
   2  14   7     1904.30     1820.39     86.09 o 
   3  14   7       54.17       40.86    107.75 o 
  -5  15   7     1692.28     1937.86    116.75 o 
  -4  15   7       21.59       17.98     83.83 o 
  -3  15   7      784.90      774.22     84.62 o 
  -2  15   7       35.26       72.21     94.76 o 
  -1  15   7     2319.73     2022.97    593.71 o 
   0  15   7       10.17       61.93    110.13 o 
   1  15   7     1639.50     1553.50     84.42 o 
   1 -17   8       49.66       60.05     98.03 o 
  -2 -16   8       61.01       74.67     83.40 o 
  -1 -16   8     1383.25     1291.01    101.00 o 
   0 -16   8      242.33      206.23     72.35 o 
   1 -16   8     1957.63     1772.41     76.44 o 
   2 -16   8      170.18      145.73     70.58 o 
   3 -16   8     2060.52     2106.13    100.57 o 
   4 -16   8       53.78       56.09     58.73 o 
   5 -16   8     1946.99     2013.35     91.18 o 
  -4 -15   8     3255.54     3454.82    100.48 o 
  -3 -15   8     2087.67     2193.05    153.66 o 
  -2 -15   8     1924.06     1900.87    135.49 o 
  -1 -15   8      312.83      298.59     64.10 o 
   0 -15   8     2777.12     2696.60    171.72 o 
   1 -15   8      624.71      645.16     65.34 o 
   2 -15   8     1049.97     1092.95     68.72 o 
   3 -15   8      480.17      473.41     62.95 o 
   4 -15   8     2638.96     2607.49     66.04 o 
   5 -15   8     1430.49     1429.39     67.44 o 
   6 -15   8     1743.37     1814.86     88.26 o 
  -5 -14   8     1668.42     1743.23    158.17 o 
  -4 -14   8     1964.94     2116.35     88.49 o 
  -3 -14   8     1216.71     1081.01    109.24 o 
  -2 -14   8      968.81      942.84     57.40 o 
  -1 -14   8      497.20      555.01     54.76 o 
   0 -14   8     3663.36     3595.03    146.72 o 
   1 -14   8     1530.32     1531.96     63.45 o 
   2 -14   8     2075.58     2092.86     71.96 o 
   3 -14   8     1497.26     1512.77     73.88 o 
   4 -14   8     2171.35     2163.28     78.31 o 
   5 -14   8     1041.77     1035.22     69.31 o 
   6 -14   8     1204.45     1171.53     65.94 o 
   7 -14   8      976.20      999.94     86.69 o 
  -6 -13   8     1041.23      934.99    103.11 o 
  -5 -13   8     2448.60     2554.12     90.79 o 
  -4 -13   8     1422.03     1466.12     68.60 o 
  -3 -13   8     2337.77     2427.03     78.49 o 
  -2 -13   8     1753.35     1720.82     55.74 o 
  -1 -13   8     3664.03     3624.56    169.78 o 
   0 -13   8      657.24      746.93     56.37 o 
   1 -13   8     1447.46     1372.04     59.20 o 
   2 -13   8     2611.59     2555.01     53.45 o 
   3 -13   8     2436.14     2458.62     68.93 o 
   4 -13   8      813.11      805.60     67.72 o 
   5 -13   8     1682.29     1731.91     76.72 o 
   6 -13   8      683.70      719.67     59.55 o 
   7 -13   8     1849.18     1772.64     81.97 o 
   8 -13   8      228.31      247.05     70.93 o 
  -7 -12   8      501.02      687.96     83.78 o 
  -6 -12   8     2658.72     2540.70    139.15 o 
  -5 -12   8     1741.93     1838.71    101.14 o 
  -4 -12   8     2547.27     2544.62    146.22 o 
  -3 -12   8      945.78      873.50     72.51 o 
  -2 -12   8     2415.78     2514.07     60.97 o 
  -1 -12   8      117.26      137.92     53.78 o 
   0 -12   8     5106.79     4970.09    163.85 o 
   1 -12   8      259.05      257.22     60.23 o 
   2 -12   8     4073.95     4182.64    102.10 o 
   3 -12   8      567.08      596.15     54.50 o 
   4 -12   8     7476.72     7344.40    214.28 o 
   5 -12   8     1104.60     1054.87     66.55 o 
   6 -12   8     4177.55     4192.38    199.25 o 
   7 -12   8      225.82      288.04     66.06 o 
   8 -12   8     2461.75     2474.05     84.95 o 
   9 -12   8      264.85      291.64     92.19 o 
  -8 -11   8       66.12       71.35    114.12 o 
  -7 -11   8      753.85      820.69     87.43 o 
  -6 -11   8      111.33      171.30     98.09 o 
  -5 -11   8     4833.07     5070.22    388.57 o 
  -4 -11   8       69.96       68.34     54.16 o 
  -3 -11   8     4944.85     4869.16    229.89 o 
  -2 -11   8     1003.50      987.34     57.26 o 
  -1 -11   8     7139.30     6811.92    358.10 o 
   0 -11   8       70.41       83.82     51.00 o 
   1 -11   8     2050.66     1975.36     61.59 o 
   2 -11   8      149.11      116.46     51.34 o 
   3 -11   8     6134.19     6051.35    227.86 o 
   4 -11   8      356.21      389.51     53.86 o 
   5 -11   8     5836.16     5770.69     93.20 o 
   6 -11   8       40.66       42.37     54.80 o 
   7 -11   8     5966.93     5712.89    148.54 o 
   8 -11   8       60.66       91.22     72.14 o 
   9 -11   8     1586.94     1583.23    130.33 o 
  -8 -10   8     1068.29     1126.41     99.74 o 
  -7 -10   8        1.15       -1.16     87.68 o 
  -6 -10   8     3301.30     3497.43     98.91 o 
  -5 -10   8        2.72       27.36     67.44 o 
  -4 -10   8     4697.20     4721.96    202.14 o 
  -3 -10   8      878.59      927.84     56.20 o 
  -2 -10   8     5573.08     5443.78    128.16 o 
  -1 -10   8      234.00      240.61     48.88 o 
   0 -10   8     3046.29     2994.86     61.79 o 
   1 -10   8     1646.74     1681.55     50.13 o 
   2 -10   8     1560.09     1576.97     60.54 o 
   3 -10   8     1322.25     1325.74     54.18 o 
   4 -10   8     4348.50     4348.06    164.14 o 
   5 -10   8      232.41      249.44     48.70 o 
   6 -10   8     5114.33     5164.19    106.00 o 
   7 -10   8      279.37      243.35     54.40 o 
   8 -10   8     2737.43     2775.47    170.07 o 
   9 -10   8      134.24      131.74     79.88 o 
  10 -10   8     1250.11     1191.89    193.29 o 
  -9  -9   8     1435.97     1534.71    123.11 o 
  -8  -9   8        6.30       32.34     81.98 o 
  -7  -9   8     1514.09     1620.97    141.46 o 
  -6  -9   8      225.31      247.48     77.94 o 
  -5  -9   8     2414.02     2359.63    112.76 o 
  -4  -9   8        9.59       43.76     61.36 o 
  -3  -9   8     6254.88     6373.92    207.88 o 
  -2  -9   8     2757.82     2657.28     62.88 o 
  -1  -9   8     8239.63     7844.45    221.65 o 
   0  -9   8      261.68      260.63     54.11 o 
   1  -9   8     6316.33     6021.23    279.73 o 
   2  -9   8     2936.59     2964.18    109.81 o 
   3  -9   8      415.35      476.44     55.57 o 
   4  -9   8      276.58      277.35     49.18 o 
   5  -9   8     2296.10     2261.72     57.40 o 
   6  -9   8      553.59      576.26     54.44 o 
   7  -9   8     2294.97     2261.51     67.04 o 
   8  -9   8      131.06      140.24     72.81 o 
   9  -9   8     1816.80     1807.47    145.95 o 
  10  -9   8      700.96      728.09    132.14 o 
  -9  -8   8      166.17      191.73     96.79 o 
  -8  -8   8     1260.05     1303.86    116.16 o 
  -7  -8   8       92.41      122.73     66.75 o 
  -6  -8   8     2624.13     2555.09    186.39 o 
  -5  -8   8      870.09      815.76     71.68 o 
  -4  -8   8     4404.82     4304.73    150.08 o 
  -3  -8   8      645.19      660.99     59.86 o 
  -2  -8   8    14625.85    14339.33    406.16 o 
  -1  -8   8     1958.68     1859.07     56.91 o 
   0  -8   8     5859.59     5662.82    191.16 o 
   1  -8   8     1555.04     1475.20     50.43 o 
   2  -8   8     2526.43     2488.48     95.36 o 
   3  -8   8     1049.71      997.89     54.81 o 
   4  -8   8      929.36      922.41     55.41 o 
   5  -8   8      368.90      371.00     49.55 o 
   6  -8   8     1919.46     1930.41     56.39 o 
   7  -8   8     1766.09     1668.13     61.89 o 
   8  -8   8     2745.54     2963.64    135.24 o 
   9  -8   8     1878.26     1867.78    107.21 o 
  10  -8   8     1347.11     1228.65     97.32 o 
 -10  -7   8      447.75      495.70     85.30 o 
  -9  -7   8     1638.77     1716.83    175.99 o 
  -8  -7   8      421.67      471.79     65.34 o 
  -7  -7   8     5493.25     5657.30    436.80 o 
  -6  -7   8     2690.69     2459.72    215.45 o 
  -5  -7   8     1452.91     1294.47     61.26 o 
  -4  -7   8      302.11      241.71     68.83 o 
  -3  -7   8     6997.76     7358.49    363.11 o 
  -2  -7   8     4487.67     4276.66    167.03 o 
  -1  -7   8     2608.48     2523.33    119.06 o 
   0  -7   8     3018.05     2932.04     96.54 o 
   1  -7   8    16862.37    16273.72    752.80 o 
   2  -7   8    11147.43    11341.42    394.46 o 
   3  -7   8     3960.95     3912.91    158.80 o 
   4  -7   8      823.10      854.01     54.23 o 
   5  -7   8      737.10      748.94     54.30 o 
   6  -7   8     4076.49     4054.25    121.81 o 
   7  -7   8     1715.71     1662.25     79.04 o 
   8  -7   8     1241.68     1302.04     84.88 o 
   9  -7   8      970.83      921.40     76.81 o 
  10  -7   8     2011.74     1902.47     99.52 o 
 -10  -6   8      759.89      854.31     97.46 o 
  -9  -6   8      820.23      909.77     84.10 o 
  -8  -6   8     1196.44     1310.38     76.95 o 
  -7  -6   8     5278.79     5485.02    277.28 o 
  -6  -6   8     1631.75     1492.78    105.05 o 
  -5  -6   8     2881.74     2658.56     76.00 o 
  -4  -6   8     5528.92     5152.50    246.65 o 
  -3  -6   8     6790.56     6147.72    474.78 o 
  -2  -6   8     5943.74     5870.94    204.02 o 
  -1  -6   8     2587.96     2454.52     73.23 o 
   0  -6   8     6881.75     6622.81    170.79 o 
   1  -6   8     4217.66     4134.87    132.79 o 
   2  -6   8     3224.73     3117.03    148.83 o 
   3  -6   8     4851.32     5053.38    134.95 o 
   4  -6   8     1343.72     1432.00     51.25 o 
   5  -6   8     4536.19     4552.68    135.34 o 
   6  -6   8     1042.07      997.11     54.10 o 
   7  -6   8     2321.80     2356.85     90.31 o 
   8  -6   8     1252.44     1263.65     81.65 o 
   9  -6   8     2021.14     2147.43     84.59 o 
  10  -6   8      231.02      286.18     79.39 o 
  11  -6   8      606.69      710.40    105.20 o 
 -11  -5   8      198.92      253.15    103.50 o 
 -10  -5   8     1164.65     1052.14     99.84 o 
  -9  -5   8      508.58      525.35     84.22 o 
  -8  -5   8     3493.29     3588.84    167.75 o 
  -7  -5   8     2663.33     2608.23     88.01 o 
  -6  -5   8     5649.30     5729.69    248.55 o 
  -5  -5   8     2244.28     2127.61     52.99 o 
  -4  -5   8     5866.13     5431.15    175.27 o 
  -3  -5   8     2553.30     2372.12    132.35 o 
  -2  -5   8      957.24      774.57     57.72 o 
  -1  -5   8     3363.89     3434.03    157.75 o 
   0  -5   8     8747.17     8471.28     69.78 o 
   1  -5   8     2580.55     2669.14     62.51 o 
   2  -5   8    11238.81    11097.65    268.90 o 
   3  -5   8     2966.80     3018.05    110.68 o 
   4  -5   8    14495.32    14407.79    270.63 o 
   5  -5   8      224.95      260.14     57.19 o 
   6  -5   8     3393.61     3239.99     71.69 o 
   7  -5   8     4260.79     4206.11     80.36 o 
   8  -5   8     2477.79     2621.96     78.37 o 
   9  -5   8      617.30      618.55    100.33 o 
  10  -5   8      836.20      942.21     96.13 o 
  11  -5   8     1179.40     1237.65    128.42 o 
 -11  -4   8     1603.96     1458.37    106.06 o 
 -10  -4   8      106.83       76.48     68.87 o 
  -9  -4   8     2059.28     2163.54    116.67 o 
  -8  -4   8      591.20      665.52     76.56 o 
  -7  -4   8     5425.62     5665.84     94.21 o 
  -6  -4   8       66.01       94.53     58.40 o 
  -5  -4   8     4236.40     4155.91    143.62 o 
  -4  -4   8      152.98       96.83     52.14 o 
  -3  -4   8    42152.22    40046.49   1479.44 o 
  -2  -4   8     1334.76     1264.91     62.07 o 
  -1  -4   8     9460.90     8529.56    304.73 o 
   0  -4   8     5134.58     4808.87     84.29 o 
   1  -4   8    17854.20    18560.41    408.04 o 
   2  -4   8     2843.38     3335.20    140.64 o 
   3  -4   8     4529.96     4380.19     79.90 o 
   4  -4   8      152.69      140.62     64.80 o 
   5  -4   8     5400.56     5669.12    189.54 o 
   6  -4   8        5.89       18.45     77.80 o 
   7  -4   8     7037.77     6907.46    210.22 o 
   8  -4   8     1069.95     1019.38     91.37 o 
   9  -4   8     3282.06     3387.21     87.29 o 
  10  -4   8      398.21      398.13     88.05 o 
  11  -4   8     1432.38     1409.96    106.79 o 
 -11  -3   8       90.50      196.62     89.45 o 
 -10  -3   8     1982.53     1995.09    116.32 o 
  -9  -3   8      141.57      183.17     75.82 o 
  -8  -3   8     6830.47     6955.05    302.27 o 
  -7  -3   8      140.61      188.68     61.79 o 
  -6  -3   8     4885.81     4999.04     83.56 o 
  -5  -3   8      265.34      247.31     54.52 o 
  -4  -3   8    15587.28    16240.07    245.92 o 
  -3  -3   8      134.71      156.37     63.89 o 
  -2  -3   8     4608.93     4354.47    169.78 o 
  -1  -3   8      619.44      527.30     62.56 o 
   0  -3   8    22650.49    21904.51    398.36 o 
   1  -3   8     1196.50     1352.67     50.42 o 
   2  -3   8    12748.01    13413.47    306.39 o 
   3  -3   8      104.08      120.25     50.69 o 
   4  -3   8    13190.31    13296.79    175.12 o 
   5  -3   8      242.63      158.64     75.97 o 
   6  -3   8     5071.75     5180.06    374.90 o 
   7  -3   8      266.65      241.28     84.23 o 
   8  -3   8     4987.72     5020.86     89.36 o 
   9  -3   8       31.48       26.03     68.41 o 
  10  -3   8     1741.10     1612.87     81.66 o 
  11  -3   8      317.30      304.67    104.39 o 
 -11  -2   8      996.62     1094.71     85.39 o 
 -10  -2   8        1.08       64.70     68.78 o 
  -9  -2   8     3487.07     3623.81    239.13 o 
  -8  -2   8      322.99      328.91     73.71 o 
  -7  -2   8     1443.32     1522.39     72.88 o 
  -6  -2   8        0.78        8.91     63.69 o 
  -5  -2   8     8562.70     8749.43    303.14 o 
  -4  -2   8      321.04      270.69     61.77 o 
  -3  -2   8    20246.85    21928.14    135.41 o 
  -2  -2   8       25.38       46.93     49.14 o 
  -1  -2   8    19541.06    17820.58   1459.29 o 
   0  -2   8     1261.47     1291.26     57.96 o 
   1  -2   8    26870.27    28181.91    568.28 o 
   2  -2   8      695.40      808.91     57.07 o 
   3  -2   8    18220.79    17863.59    575.11 o 
   4  -2   8     1244.81     1297.92     67.56 o 
   5  -2   8     6754.93     6958.35     81.48 o 
   6  -2   8        8.57       26.23     57.30 o 
   7  -2   8     5712.31     5643.56    103.11 o 
   8  -2   8     1386.43     1329.70     76.70 o 
   9  -2   8     2805.42     2867.09     99.11 o 
  10  -2   8      197.52      199.47    110.80 o 
  11  -2   8     3218.32     3240.02    234.25 o 
 -11  -1   8        6.40       14.46     81.26 o 
 -10  -1   8      963.58     1104.24     88.80 o 
  -9  -1   8       94.63      168.32     64.27 o 
  -8  -1   8     4995.94     5160.86    325.79 o 
  -7  -1   8     1102.35     1046.42     78.21 o 
  -6  -1   8     6112.32     6092.70    148.47 o 
  -5  -1   8       27.74       62.58     45.79 o 
  -4  -1   8    13384.46    13598.62    540.25 o 
  -3  -1   8      288.47      245.64     56.93 o 
  -2  -1   8    18379.72    18657.71    791.95 o 
  -1  -1   8     4198.32     3754.22    124.33 o 
   0  -1   8     3000.53     2750.05     80.85 o 
   1  -1   8     3007.74     2931.54     78.13 o 
   2  -1   8    21851.39    23830.27    697.31 o 
   3  -1   8     7663.09     8045.63    231.79 o 
   4  -1   8     6218.52     6681.97     87.09 o 
   5  -1   8      747.47      765.88     69.57 o 
   6  -1   8     4847.49     5156.49     85.13 o 
   7  -1   8     4271.03     4232.55     92.10 o 
   8  -1   8     3054.44     3097.26     99.44 o 
   9  -1   8      815.38      915.67     83.63 o 
  10  -1   8     2240.56     2219.25     96.66 o 
  11  -1   8      649.57      615.06    130.81 o 
 -12   0   8      348.21      319.34    212.23 o 
 -11   0   8     1657.89     1854.62     99.17 o 
 -10   0   8      117.54      128.77     73.57 o 
  -9   0   8     4897.63     5162.24    372.21 o 
  -8   0   8      278.92      303.66     56.55 o 
  -7   0   8      791.34      772.75     62.28 o 
  -6   0   8       47.44       71.13     61.82 o 
  -5   0   8     7300.81     7109.57    280.31 o 
  -4   0   8     2888.52     2980.14    218.76 o 
  -3   0   8     6080.07     6162.18    269.23 o 
  -2   0   8     3536.38     3490.52    156.19 o 
  -1   0   8    15264.92    14720.43    310.37 o 
   0   0   8    11862.87    11114.60    382.18 o 
   1   0   8     5409.04     5106.34    134.95 o 
   2   0   8      577.33      452.42     61.80 o 
   3   0   8    11976.63    11778.70    303.49 o 
   4   0   8     1732.57     1777.52    101.11 o 
   5   0   8     2864.26     3034.08     91.95 o 
   6   0   8     1009.16     1028.47     86.85 o 
   7   0   8     2647.31     2864.50     95.99 o 
   8   0   8     3088.58     3053.46     76.68 o 
   9   0   8     1555.27     1524.35     98.10 o 
  10   0   8     1962.50     2016.16    121.27 o 
  11   0   8      766.66      796.17    137.98 o 
 -12   1   8     1049.66     1039.29     91.81 o 
 -11   1   8      171.82      246.30     80.02 o 
 -10   1   8     2072.72     2275.16    190.51 o 
  -9   1   8      823.34      878.48     59.12 o 
  -8   1   8     2331.48     2359.12     66.21 o 
  -7   1   8     1048.12      942.48     61.76 o 
  -6   1   8     2423.95     2297.59    116.36 o 
  -5   1   8     4489.14     4430.30    277.38 o 
  -4   1   8     4064.39     3826.12    127.59 o 
  -3   1   8      832.64      810.07     62.27 o 
  -2   1   8    20589.09    21409.24    644.28 o 
  -1   1   8    13751.44    13639.59    561.49 o 
   0   1   8     3418.61     3260.47     99.27 o 
   1   1   8      574.12      468.40     74.17 o 
   2   1   8    12593.87    12998.61    392.44 o 
   3   1   8     3023.19     2770.58     73.30 o 
   4   1   8     2015.78     2096.50     77.73 o 
   5   1   8     2264.94     2479.66     90.94 o 
   6   1   8     2614.61     2814.05     94.82 o 
   7   1   8     5141.59     5417.79    199.21 o 
   8   1   8      660.44      713.61     80.54 o 
   9   1   8     2405.58     2467.60    112.77 o 
  10   1   8      879.15      979.50    101.42 o 
 -12   2   8      288.38      307.72     80.47 o 
 -11   2   8     1575.53     1647.23    103.89 o 
 -10   2   8     1453.53     1548.57     73.08 o 
  -9   2   8     2131.99     2037.62     64.91 o 
  -8   2   8     2322.80     2319.34     94.21 o 
  -7   2   8     3911.89     3805.94    224.25 o 
  -6   2   8     1951.22     1885.66    116.32 o 
  -5   2   8      961.90      999.72     83.28 o 
  -4   2   8     2092.34     2045.40     74.12 o 
  -3   2   8     2089.97     2148.61    136.06 o 
  -2   2   8     3260.00     3097.87     82.22 o 
  -1   2   8    10544.40    11670.29    288.00 o 
   0   2   8     1762.51     1649.01     98.98 o 
   1   2   8     4159.27     4360.54    259.79 o 
   2   2   8     9436.15     9270.27    436.65 o 
   3   2   8     1676.64     1602.90     64.05 o 
   4   2   8     7187.07     7334.18    159.55 o 
   5   2   8     3393.66     3474.14     82.95 o 
   6   2   8     7157.82     7431.19    113.96 o 
   7   2   8      325.40      307.03     92.70 o 
   8   2   8     1003.94     1064.87     86.78 o 
   9   2   8      670.40      663.55    112.31 o 
  10   2   8     2760.13     3005.94    181.19 o 
 -12   3   8      816.30      785.38     98.90 o 
 -11   3   8     1667.62     1692.10     90.22 o 
 -10   3   8     2373.09     2268.21     75.87 o 
  -9   3   8     2280.17     2233.67     75.22 o 
  -8   3   8     1826.54     1728.83    103.31 o 
  -7   3   8     5190.81     5152.47    220.49 o 
  -6   3   8      908.89      876.75     48.72 o 
  -5   3   8     6738.43     6647.03    351.40 o 
  -4   3   8     1401.15     1415.65     56.66 o 
  -3   3   8    10456.80    10746.35    198.39 o 
  -2   3   8    14733.69    16292.05    347.21 o 
  -1   3   8    12436.05    13737.33    465.84 o 
   0   3   8     7647.34     8617.34    300.97 o 
   1   3   8     5889.78     5820.62    313.83 o 
   2   3   8     1258.02     1268.45     55.88 o 
   3   3   8     5005.65     4958.98    144.92 o 
   4   3   8      588.75      595.19     59.76 o 
   5   3   8     5102.45     5284.77     85.74 o 
   6   3   8      298.52      317.48     75.11 o 
   7   3   8     4765.35     5069.91    116.43 o 
   8   3   8      117.82      129.11    102.98 o 
   9   3   8     3117.78     3248.14    129.01 o 
  10   3   8       73.23       85.09    183.19 o 
 -11   4   8      286.19      320.76     79.36 o 
 -10   4   8     5286.86     5146.92     82.27 o 
  -9   4   8      170.72      138.84     58.92 o 
  -8   4   8     6970.96     6890.00    308.92 o 
  -7   4   8     3589.21     3603.71    150.27 o 
  -6   4   8    13332.46    13170.33    574.78 o 
  -5   4   8      234.53      224.07     63.08 o 
  -4   4   8     5974.43     6185.69    302.13 o 
  -3   4   8      495.46      449.41     51.25 o 
  -2   4   8     7962.14     8373.87    114.29 o 
  -1   4   8       23.14       60.05     50.90 o 
   0   4   8    17855.68    19091.61    370.62 o 
   1   4   8      879.69      924.07     54.09 o 
   2   4   8    10724.27    10968.08    146.95 o 
   3   4   8        9.91       16.24     56.84 o 
   4   4   8     6830.82     7037.83    186.50 o 
   5   4   8       11.16       24.81     60.21 o 
   6   4   8     6453.14     6495.84    136.98 o 
   7   4   8       62.84       90.41     85.92 o 
   8   4   8     1904.66     2007.99    120.61 o 
   9   4   8      146.96       47.05    173.18 o 
  10   4   8     1167.76      969.83    122.31 o 
 -11   5   8     2175.61     2095.45     80.69 o 
 -10   5   8       44.53       17.16     78.22 o 
  -9   5   8     2484.19     2437.04     73.65 o 
  -8   5   8       98.22       90.82     56.79 o 
  -7   5   8     7587.67     7514.06    347.50 o 
  -6   5   8      217.66      247.44     50.85 o 
  -5   5   8     2695.58     2629.49     77.24 o 
  -4   5   8       27.50      101.62     52.36 o 
  -3   5   8    19735.01    21414.43    409.92 o 
  -2   5   8      302.61      305.69     47.20 o 
  -1   5   8    11928.44    12364.73     91.46 o 
   0   5   8      119.41      138.54     55.83 o 
   1   5   8    17714.10    18274.84    341.43 o 
   2   5   8      472.95      510.19     58.32 o 
   3   5   8     6554.03     6486.76    154.03 o 
   4   5   8     1220.40     1203.12     68.32 o 
   5   5   8     6010.84     6135.07    172.96 o 
   6   5   8       20.53       56.09     69.20 o 
   7   5   8     1921.14     1957.00    104.98 o 
   8   5   8       19.51       -4.00    126.77 o 
   9   5   8     2976.61     2402.12    279.80 o 
 -11   6   8        1.27       50.59     66.17 o 
 -10   6   8     1792.80     1735.38    138.14 o 
  -9   6   8      152.84      212.15     58.74 o 
  -8   6   8     2313.25     2304.32     88.43 o 
  -7   6   8      272.29      285.61     59.84 o 
  -6   6   8    13741.62    14357.83    592.41 o 
  -5   6   8      251.88      210.41     45.41 o 
  -4   6   8     5781.40     5935.37    220.62 o 
  -3   6   8       61.75       57.63     51.84 o 
  -2   6   8     6405.80     6704.25    101.96 o 
  -1   6   8        7.58       29.27     46.38 o 
   0   6   8    10703.20    10704.17    317.97 o 
   1   6   8     3291.84     3295.15    101.14 o 
   2   6   8     7540.26     7488.75    219.48 o 
   3   6   8     1038.51     1024.42     66.09 o 
   4   6   8    17012.75    17177.39    584.03 o 
   5   6   8      897.24      959.58     72.99 o 
   6   6   8     1474.07     1483.25     81.21 o 
   7   6   8       40.26       60.75     89.48 o 
   8   6   8     4044.23     3807.09    184.38 o 
   9   6   8      519.66      485.29    151.54 o 
 -11   7   8     1826.29     1778.80    110.82 o 
 -10   7   8      293.48      256.52     70.32 o 
  -9   7   8     2336.55     2318.96     74.57 o 
  -8   7   8      263.27      276.46     64.29 o 
  -7   7   8     2323.85     2442.22     96.81 o 
  -6   7   8     1907.33     1928.00    103.60 o 
  -5   7   8     2342.23     2423.58     79.04 o 
  -4   7   8     2261.34     2329.14     88.72 o 
  -3   7   8     7846.57     8246.59    335.94 o 
  -2   7   8     4005.17     4120.43    179.44 o 
  -1   7   8    10340.97    10264.54    432.61 o 
   0   7   8     2602.54     2786.19    102.22 o 
   1   7   8    12908.47    12826.06    112.85 o 
   2   7   8     1068.18     1127.17     63.01 o 
   3   7   8     4354.77     4313.77     78.01 o 
   4   7   8      421.45      430.10     73.75 o 
   5   7   8     1976.07     1956.16     88.96 o 
   6   7   8     1118.17     1094.39     94.76 o 
   7   7   8     1294.27     1361.72    111.12 o 
   8   7   8      347.33      433.46    181.19 o 
   9   7   8     1373.04     1390.87    194.83 o 
 -11   8   8      678.25      698.71    105.70 o 
 -10   8   8      818.89      862.26     78.80 o 
  -9   8   8      471.99      460.59     69.47 o 
  -8   8   8     2695.01     2723.13    165.30 o 
  -7   8   8     1256.10     1302.84     67.40 o 
  -6   8   8     4777.69     4886.67    200.12 o 
  -5   8   8     3461.35     3614.26     89.01 o 
  -4   8   8      459.81      495.33     55.71 o 
  -3   8   8     5459.58     5885.26    230.89 o 
  -2   8   8     4453.28     4895.61    220.20 o 
  -1   8   8     1844.54     1851.90     55.05 o 
   0   8   8     6296.39     6532.92    151.71 o 
   1   8   8     1951.06     1957.35     61.07 o 
   2   8   8     2937.42     2819.56     72.80 o 
   3   8   8      467.11      481.01     77.62 o 
   4   8   8     3788.47     3509.38     90.10 o 
   5   8   8     3044.00     3191.08    119.63 o 
   6   8   8      422.86      470.26     95.48 o 
   7   8   8     1104.06     1054.36    107.46 o 
   8   8   8     1739.00     1872.99    162.17 o 
 -10   9   8      498.53      503.91     91.13 o 
  -9   9   8     2284.05     2272.27     95.80 o 
  -8   9   8     1420.70     1492.95    116.60 o 
  -7   9   8     1555.53     1584.93     79.04 o 
  -6   9   8     1013.84     1063.37     71.16 o 
  -5   9   8     2850.79     3002.79     95.22 o 
  -4   9   8     3248.79     3587.77    205.02 o 
  -3   9   8      255.19      245.48     62.42 o 
  -2   9   8     4051.97     4094.04    178.79 o 
  -1   9   8     1236.61     1209.74     54.83 o 
   0   9   8     6503.85     6663.26    188.27 o 
   1   9   8      903.35      960.86     58.94 o 
   2   9   8     2578.50     2581.53    188.70 o 
   3   9   8     3991.30     3638.15    177.19 o 
   4   9   8     2949.32     3040.93    167.18 o 
   5   9   8     1135.90     1172.26     96.60 o 
   6   9   8     1011.12     1003.34    101.50 o 
   7   9   8      535.58      588.41    114.21 o 
 -10  10   8      355.51      383.54     75.45 o 
  -9  10   8      671.25      728.48     79.45 o 
  -8  10   8     1012.57     1046.61     84.96 o 
  -7  10   8     2625.28     2747.94    103.74 o 
  -6  10   8     1850.28     1899.25     60.39 o 
  -5  10   8     4083.72     4359.40    173.39 o 
  -4  10   8      395.30      476.10     61.35 o 
  -3  10   8     1841.48     1938.63     70.51 o 
  -2  10   8      843.63      910.62     55.92 o 
  -1  10   8     1382.84     1477.66     57.34 o 
   0  10   8      119.27      208.24     66.07 o 
   1  10   8     1480.73     1484.54     75.24 o 
   2  10   8     1115.30     1171.66     70.55 o 
   3  10   8     2039.14     1986.22     75.97 o 
   4  10   8      304.68      306.64     70.30 o 
   5  10   8     1787.89     1722.46     99.06 o 
   6  10   8      212.66      230.58    105.59 o 
   7  10   8     1578.11     1598.62    127.22 o 
  -9  11   8      220.59      190.60     83.04 o 
  -8  11   8     1695.12     1749.22     73.48 o 
  -7  11   8      490.89      538.74     64.77 o 
  -6  11   8     1995.85     2236.79    131.22 o 
  -5  11   8     2098.32     2202.21     94.17 o 
  -4  11   8     2799.44     3068.32    146.39 o 
  -3  11   8      853.80      816.16     69.86 o 
  -2  11   8      872.82      907.97     68.97 o 
  -1  11   8      823.09      812.90     53.16 o 
   0  11   8     1607.52     1749.32     70.22 o 
   1  11   8       17.34       80.71     78.98 o 
   2  11   8     3106.73     3022.76     92.59 o 
   3  11   8      258.27      270.03     88.49 o 
   4  11   8     2713.36     2665.94     98.62 o 
   5  11   8      350.97      333.40     79.97 o 
   6  11   8     1592.88     1443.93    118.57 o 
  -8  12   8       89.69      145.24     76.99 o 
  -7  12   8     1440.14     1524.65     71.74 o 
  -6  12   8       76.04       85.45     72.49 o 
  -5  12   8     3022.87     3445.97    102.59 o 
  -4  12   8       54.80       84.12     64.16 o 
  -3  12   8     3999.41     4314.44    233.93 o 
  -2  12   8      642.64      655.52     65.98 o 
  -1  12   8     4542.18     4524.17    216.30 o 
   0  12   8      240.76      261.52     60.21 o 
   1  12   8     1652.55     1698.73     93.08 o 
   2  12   8      548.76      491.49     65.88 o 
   3  12   8     2162.63     1951.03    133.14 o 
   4  12   8        4.81       32.04     99.89 o 
   5  12   8     1153.37     1200.86    109.55 o 
  -8  13   8     1227.61     1192.30    133.32 o 
  -7  13   8      128.81      235.58     83.33 o 
  -6  13   8     2452.03     2583.96     84.18 o 
  -5  13   8       43.51      132.59     75.88 o 
  -4  13   8     2706.39     3051.96    181.69 o 
  -3  13   8      274.09      323.08     78.79 o 
  -2  13   8     1509.06     1546.44     81.96 o 
  -1  13   8        6.32      -23.51     67.20 o 
   0  13   8      805.82      782.56     92.62 o 
   1  13   8        3.75      -24.86     84.80 o 
   2  13   8     1956.17     1909.06    117.12 o 
   3  13   8      494.57      537.97    103.41 o 
   4  13   8     1868.28     1754.35    125.13 o 
  -6  14   8       35.03       60.10     79.87 o 
  -5  14   8     1471.95     1579.93     95.83 o 
  -4  14   8       74.88       90.58     79.59 o 
  -3  14   8     2475.30     2800.19    110.97 o 
  -2  14   8      235.17      219.77     75.59 o 
  -1  14   8     2216.30     2023.49    270.34 o 
   0  14   8      216.33      288.22     83.47 o 
   1  14   8     2237.02     2298.21    108.11 o 
   2  14   8       13.65      123.76    106.54 o 
   3  14   8     1651.07     1563.33    117.77 o 
  -5  15   8       75.34       82.09    202.21 o 
  -4  15   8     1908.17     2075.88    145.21 o 
  -3  15   8      477.39      511.77     88.97 o 
  -2  15   8     1308.44     1267.35    147.09 o 
  -1  15   8      394.64      301.93    118.92 o 
   0  15   8     1924.38     1925.94    146.16 o 
   1  15   8      142.87       66.06    101.43 o 
  -2 -16   9      365.06      349.46     80.75 o 
  -1 -16   9      333.81      319.98     89.67 o 
   0 -16   9      313.08      352.98     72.70 o 
   1 -16   9     2035.05     2149.60    125.08 o 
   2 -16   9      363.94      339.10     81.44 o 
   3 -16   9     1262.94     1242.43     83.81 o 
   4 -16   9      620.40      704.43     81.03 o 
  -4 -15   9     2119.63     2115.94     95.10 o 
  -3 -15   9     1094.56     1046.07    208.64 o 
  -2 -15   9     3367.25     3139.99    164.91 o 
  -1 -15   9      971.89     1038.10     93.77 o 
   0 -15   9     3807.16     3707.73    252.28 o 
   1 -15   9      822.20      804.82     66.49 o 
   2 -15   9     1291.73     1354.60     76.65 o 
   3 -15   9      452.43      457.84     64.10 o 
   4 -15   9     2407.93     2356.83     81.55 o 
   5 -15   9        9.52       26.95     81.14 o 
   6 -15   9     1347.49     1413.39     81.37 o 
  -5 -14   9     3244.36     3446.70    219.23 o 
  -4 -14   9      264.98      298.03     96.82 o 
  -3 -14   9     2359.75     2412.86    132.87 o 
  -2 -14   9      113.81      140.12     72.19 o 
  -1 -14   9     4685.69     4612.79    205.61 o 
   0 -14   9       91.94      153.94     62.12 o 
   1 -14   9     3513.68     3461.67     67.70 o 
   2 -14   9       11.44       42.33     55.11 o 
   3 -14   9     3474.79     3536.07     68.57 o 
   4 -14   9        0.67       65.17     59.19 o 
   5 -14   9     2730.08     2596.64     79.25 o 
   6 -14   9      105.10      171.34     59.63 o 
   7 -14   9     2011.11     1927.57     90.45 o 
  -6 -13   9     1647.38     1727.83    110.12 o 
  -5 -13   9        9.60       31.93     78.29 o 
  -4 -13   9     2453.74     2424.52    193.62 o 
  -3 -13   9        9.49       32.66     61.41 o 
  -2 -13   9     4078.96     4121.19     68.16 o 
  -1 -13   9      458.26      441.80     60.08 o 
   0 -13   9     5846.02     5545.56    242.22 o 
   1 -13   9      124.64      128.83     58.91 o 
   2 -13   9     4841.83     5001.98    214.28 o 
   3 -13   9        9.96       55.77     59.16 o 
   4 -13   9     1715.08     1851.20     73.83 o 
   5 -13   9        5.32       66.46     61.71 o 
   6 -13   9     1649.58     1702.69     69.87 o 
   7 -13   9      268.50      267.84     72.01 o 
   8 -13   9     2057.21     2107.49     84.16 o 
  -7 -12   9     1350.42     1301.72    197.21 o 
  -6 -12   9       30.36       64.15     92.49 o 
  -5 -12   9     4020.06     4137.10    255.37 o 
  -4 -12   9      239.33      269.70     69.94 o 
  -3 -12   9     2033.15     2075.49    111.69 o 
  -2 -12   9       96.15      116.84     63.37 o 
  -1 -12   9     7346.63     7131.25    283.06 o 
   0 -12   9     1919.37     1882.56     60.69 o 
   1 -12   9     3074.27     3058.53     67.74 o 
   2 -12   9      500.78      543.40     62.55 o 
   3 -12   9     3309.63     3446.08    141.02 o 
   4 -12   9      793.14      808.12     59.81 o 
   5 -12   9     1964.60     1956.12     81.64 o 
   6 -12   9      383.13      400.98     64.04 o 
   7 -12   9     1935.61     1880.38     79.23 o 
   8 -12   9      360.14      345.38     83.63 o 
  -8 -11   9      843.73      772.95     98.49 o 
  -7 -11   9      101.82      101.92     93.31 o 
  -6 -11   9     1653.62     1725.34     97.82 o 
  -5 -11   9     1304.03     1389.03     68.27 o 
  -4 -11   9     2488.03     2441.96     71.61 o 
  -3 -11   9     1212.22     1221.35     67.88 o 
  -2 -11   9     6097.76     5988.80    165.30 o 
  -1 -11   9     2918.67     2961.24    150.44 o 
   0 -11   9     6489.39     6334.36    154.03 o 
   1 -11   9     1275.61     1301.55     54.79 o 
   2 -11   9     7618.84     7686.35    264.27 o 
   3 -11   9     1452.55     1522.63     61.75 o 
   4 -11   9     1964.25     1853.30     58.20 o 
   5 -11   9      243.06      294.40     62.68 o 
   6 -11   9     2265.23     2240.48     58.52 o 
   7 -11   9     1582.66     1605.73     79.91 o 
   8 -11   9      820.63      776.52     73.03 o 
   9 -11   9      493.01      448.10     96.44 o 
  -8 -10   9      573.53      663.67    103.36 o 
  -7 -10   9     1514.52     1608.06     84.51 o 
  -6 -10   9     1885.24     2045.18     82.27 o 
  -5 -10   9     2576.46     2511.10    107.26 o 
  -4 -10   9     2246.49     2290.60     68.78 o 
  -3 -10   9     2579.92     2636.45     66.76 o 
  -2 -10   9     2087.01     1936.88     53.99 o 
  -1 -10   9     4165.04     3965.35    124.26 o 
   0 -10   9     2980.92     2955.18     85.41 o 
   1 -10   9     2793.43     2711.08     56.65 o 
   2 -10   9     5233.64     5361.73    202.72 o 
   3 -10   9     1358.13     1381.01     58.65 o 
   4 -10   9     2719.81     2777.20     59.56 o 
   5 -10   9     3981.99     4025.59     64.59 o 
   6 -10   9     3518.39     3446.04    111.69 o 
   7 -10   9      888.79      857.25     61.99 o 
   8 -10   9     1015.61     1017.56     70.05 o 
   9 -10   9      862.61      807.68    101.14 o 
  -9  -9   9     1734.05     1882.41    198.82 o 
  -8  -9   9      465.58      523.41     93.49 o 
  -7  -9   9      777.50      825.26     94.50 o 
  -6  -9   9     1985.03     2140.56    193.55 o 
  -5  -9   9     3303.77     3328.31     94.72 o 
  -4  -9   9      948.47     1009.65     59.26 o 
  -3  -9   9     1990.67     1967.80     79.12 o 
  -2  -9   9     1096.59     1039.89     61.61 o 
  -1  -9   9     1000.75      926.91     52.13 o 
   0  -9   9       58.88       76.33     48.21 o 
   1  -9   9     4202.39     4181.24    157.93 o 
   2  -9   9      876.97      879.85     48.48 o 
   3  -9   9     5854.42     5881.28    163.56 o 
   4  -9   9     1537.72     1465.12     59.03 o 
   5  -9   9     4588.29     4653.49    106.04 o 
   6  -9   9     1530.28     1522.56     58.15 o 
   7  -9   9     2730.23     2843.39    168.04 o 
   8  -9   9      590.21      650.69     80.55 o 
   9  -9   9     1728.55     1704.65    193.76 o 
  10  -9   9       19.97       11.97    130.42 o 
  -9  -8   9      242.15      252.62    100.78 o 
  -8  -8   9     1330.45     1286.57    133.94 o 
  -7  -8   9      460.54      462.95     62.32 o 
  -6  -8   9     3992.29     3895.85    446.83 o 
  -5  -8   9      288.62      312.72     56.40 o 
  -4  -8   9     2252.48     2191.49     82.64 o 
  -3  -8   9     4140.95     4297.16    123.65 o 
  -2  -8   9     2598.59     2454.04    123.97 o 
  -1  -8   9     2204.60     2250.40     65.89 o 
   0  -8   9     1213.77     1204.52     46.04 o 
   1  -8   9     1596.89     1607.63     75.28 o 
   2  -8   9     4750.38     4569.43    232.05 o 
   3  -8   9       53.87       73.42     45.13 o 
   4  -8   9     2883.52     2977.66     82.94 o 
   5  -8   9      511.25      562.08     47.56 o 
   6  -8   9     5493.67     5464.01    153.65 o 
   7  -8   9      102.65      117.08     62.23 o 
   8  -8   9     1689.89     1739.59     86.08 o 
   9  -8   9      907.24      980.36     88.95 o 
  10  -8   9     2285.29     2402.62    107.21 o 
 -10  -7   9      134.14       93.65    105.40 o 
  -9  -7   9     2264.04     2406.80     98.25 o 
  -8  -7   9      256.40      289.76     70.76 o 
  -7  -7   9     3667.36     3827.09    265.57 o 
  -6  -7   9      624.31      576.87     52.57 o 
  -5  -7   9     4107.89     3897.87     69.93 o 
  -4  -7   9     1448.87     1481.57     92.33 o 
  -3  -7   9     4382.48     4547.73    237.40 o 
  -2  -7   9      289.75      317.74     58.70 o 
  -1  -7   9     4295.68     4136.79     95.05 o 
   0  -7   9      601.00      510.62     48.06 o 
   1  -7   9    12760.46    12457.64    215.29 o 
   2  -7   9        7.04       -0.89     47.12 o 
   3  -7   9     5055.93     4989.86    158.36 o 
   4  -7   9      154.98      164.69     53.45 o 
   5  -7   9     6977.19     7181.79    163.95 o 
   6  -7   9       69.46       87.28     52.69 o 
   7  -7   9     2823.90     2857.75    115.38 o 
   8  -7   9      480.06      498.69     97.90 o 
   9  -7   9     2754.54     2873.29    119.13 o 
  10  -7   9       15.20      104.85    118.58 o 
 -10  -6   9     1785.06     1884.03    123.55 o 
  -9  -6   9       69.70       79.57     74.54 o 
  -8  -6   9     3817.86     3999.27    276.41 o 
  -7  -6   9        2.05       34.74     72.82 o 
  -6  -6   9     3011.48     3045.67     99.82 o 
  -5  -6   9      151.99      126.71     48.85 o 
  -4  -6   9     3027.18     2895.43    116.60 o 
  -3  -6   9      128.88      164.55     50.98 o 
  -2  -6   9    11690.50    10837.35    679.06 o 
  -1  -6   9     1492.91     1393.78     51.23 o 
   0  -6   9    16557.26    15771.47    211.82 o 
   1  -6   9        0.57       14.02     44.29 o 
   2  -6   9     9679.75     9571.44    248.81 o 
   3  -6   9      326.94      420.19     48.18 o 
   4  -6   9     6793.98     6845.42    162.55 o 
   5  -6   9      280.10      288.84     50.16 o 
   6  -6   9      848.31      857.36     53.14 o 
   7  -6   9        1.04       57.32     59.11 o 
   8  -6   9     3105.42     3135.53     87.08 o 
   9  -6   9       78.05       32.64     82.54 o 
  10  -6   9     2880.26     2932.02    122.01 o 
 -11  -5   9     1696.32     1689.44    138.57 o 
 -10  -5   9       83.12      164.22     96.52 o 
  -9  -5   9     2212.92     2344.66     91.88 o 
  -8  -5   9       55.37       84.07     65.64 o 
  -7  -5   9     6731.01     7048.58    217.17 o 
  -6  -5   9      149.13      129.84     47.11 o 
  -5  -5   9     9004.21     8840.54    203.30 o 
  -4  -5   9       59.02       65.49     49.19 o 
  -3  -5   9    10075.74     9408.45    351.26 o 
  -2  -5   9      424.73      478.16     43.53 o 
  -1  -5   9     4467.02     4094.60     85.00 o 
   0  -5   9      192.46      190.53     46.07 o 
   1  -5   9    13664.40    13834.02    564.82 o 
   2  -5   9     1444.28     1351.06     64.19 o 
   3  -5   9    12511.68    12580.29    201.13 o 
   4  -5   9       16.33       64.16     59.65 o 
   5  -5   9     9190.50     9330.00    161.60 o 
   6  -5   9      630.89      536.97     66.54 o 
   7  -5   9     4173.94     4491.43     96.77 o 
   8  -5   9      565.59      544.30     77.92 o 
   9  -5   9     1646.71     1728.37    108.02 o 
  10  -5   9      539.74      595.05     94.43 o 
  11  -5   9     1859.52     2015.22     97.00 o 
 -11  -4   9       51.43       71.71    104.82 o 
 -10  -4   9     2187.14     2490.98    110.82 o 
  -9  -4   9       39.21       84.93     75.92 o 
  -8  -4   9     4899.49     5047.31    126.57 o 
  -7  -4   9     1040.37     1097.62     65.25 o 
  -6  -4   9     3883.47     3795.07    165.44 o 
  -5  -4   9     2120.22     2149.29     67.53 o 
  -4  -4   9     7522.52     7508.77     87.85 o 
  -3  -4   9     7624.93     7287.96    226.71 o 
  -2  -4   9    18122.26    17076.09    562.78 o 
  -1  -4   9       63.07       69.76     52.78 o 
   0  -4   9    29374.88    28394.70    413.55 o 
   1  -4   9     1152.57      903.03     58.23 o 
   2  -4   9     8066.00     8293.72    187.09 o 
   3  -4   9      202.36      226.57     57.65 o 
   4  -4   9     9196.32     9713.10    184.95 o 
   5  -4   9     5771.72     5981.10    158.29 o 
   6  -4   9     3335.12     3584.27     97.10 o 
   7  -4   9      285.16      269.57     61.52 o 
   8  -4   9     4820.16     4860.42    103.90 o 
   9  -4   9      649.76      641.42    114.12 o 
  10  -4   9      454.13      496.17    117.28 o 
  11  -4   9      520.46      587.23    105.94 o 
 -11  -3   9      800.61      786.85     97.43 o 
 -10  -3   9      507.52      564.17     82.03 o 
  -9  -3   9     1712.76     1919.71     87.75 o 
  -8  -3   9     1076.39     1194.46     63.68 o 
  -7  -3   9     2873.13     2972.84     70.38 o 
  -6  -3   9     1786.11     1741.34     68.16 o 
  -5  -3   9     7691.76     7762.03    169.84 o 
  -4  -3   9     8673.17     9401.16    129.90 o 
  -3  -3   9     9605.16     9993.97    146.08 o 
  -2  -3   9     2921.64     3026.64     99.53 o 
  -1  -3   9    20785.61    19911.80   1122.41 o 
   0  -3   9     1038.03      876.71     62.75 o 
   1  -3   9     3007.00     3120.01     93.92 o 
   2  -3   9      515.40      426.30     59.54 o 
   3  -3   9     6794.51     6941.71    266.15 o 
   4  -3   9     5815.76     5842.97     83.07 o 
   5  -3   9     7013.97     7511.17     88.94 o 
   6  -3   9     2154.43     2190.77     79.58 o 
   7  -3   9     8062.45     8488.78     94.87 o 
   8  -3   9     2074.55     2086.81     79.12 o 
   9  -3   9     1645.47     1702.01     87.61 o 
  10  -3   9      206.21      270.88     92.17 o 
  11  -3   9     1353.29     1370.97    152.16 o 
 -11  -2   9      106.21       88.30     82.23 o 
 -10  -2   9      883.06      945.01     93.66 o 
  -9  -2   9     1053.87      977.51     72.47 o 
  -8  -2   9     3096.20     3225.15    138.86 o 
  -7  -2   9     1391.37     1457.72     99.84 o 
  -6  -2   9     3252.89     3265.18    141.08 o 
  -5  -2   9     2744.14     2725.22     79.19 o 
  -4  -2   9     2939.49     2878.40     76.77 o 
  -3  -2   9    12670.07    13273.09    290.28 o 
  -2  -2   9     7137.69     7224.86    112.12 o 
  -1  -2   9     9522.37     9119.17    318.17 o 
   0  -2   9     5813.00     5435.39    346.52 o 
   1  -2   9    13453.62    13491.15    496.95 o 
   2  -2   9    17196.00    18065.71    302.00 o 
   3  -2   9     3985.58     3744.13     98.40 o 
   4  -2   9     4199.20     4233.18    142.96 o 
   5  -2   9     4024.06     4060.92     82.63 o 
   6  -2   9     4152.68     4324.53     94.60 o 
   7  -2   9     3471.61     3503.51     95.18 o 
   8  -2   9     2617.57     2679.48     99.74 o 
   9  -2   9     1897.90     1886.86     90.18 o 
  10  -2   9     1683.00     1641.43    119.08 o 
  11  -2   9     1507.05     1726.21    141.65 o 
 -11  -1   9      577.48      614.40     81.56 o 
 -10  -1   9      338.97      416.79     75.19 o 
  -9  -1   9     1177.09     1271.31     85.97 o 
  -8  -1   9     3950.06     4022.00    259.00 o 
  -7  -1   9     2596.24     2547.77     83.98 o 
  -6  -1   9     7731.50     7567.61    309.00 o 
  -5  -1   9     2885.16     2822.72    145.21 o 
  -4  -1   9    13561.70    12747.15    608.16 o 
  -3  -1   9     5091.56     5360.45    287.10 o 
  -2  -1   9     8372.01     8163.94    315.78 o 
  -1  -1   9     3171.45     2744.18     87.42 o 
   0  -1   9    12210.18    11124.78    181.19 o 
   1  -1   9      586.18      495.48     67.07 o 
   2  -1   9     6984.73     7415.94    302.71 o 
   3  -1   9     4754.93     4774.71    167.61 o 
   4  -1   9     8560.41     9020.19    514.55 o 
   5  -1   9     1140.26     1121.97     86.99 o 
   6  -1   9     4507.96     4670.90     76.29 o 
   7  -1   9      840.45      969.37     77.92 o 
   8  -1   9     4008.69     4201.37    105.73 o 
   9  -1   9      423.96      472.68    103.40 o 
  10  -1   9     2328.06     2372.29    121.70 o 
  11  -1   9      243.06      274.51    153.16 o 
 -11   0   9      438.78      505.91     82.71 o 
 -10   0   9     1137.32     1237.20    119.03 o 
  -9   0   9     3565.39     3791.40    263.26 o 
  -8   0   9      464.43      471.92     60.88 o 
  -7   0   9     4707.16     4553.49     86.98 o 
  -6   0   9     1934.47     1831.97     74.80 o 
  -5   0   9    11350.25    10886.96    508.20 o 
  -4   0   9     1874.52     1847.68     88.86 o 
  -3   0   9     4844.24     4747.58    149.69 o 
  -2   0   9      262.75      276.14     75.46 o 
  -1   0   9    13240.97    12497.03    434.20 o 
   0   0   9      140.65      174.62     77.99 o 
   1   0   9    11214.34    10682.10    476.82 o 
   2   0   9     4748.95     4825.78    166.02 o 
   3   0   9    16428.15    16647.21    115.34 o 
   4   0   9       27.73       48.07     61.08 o 
   5   0   9     5432.61     5595.46     99.81 o 
   6   0   9      674.41      692.13     71.48 o 
   7   0   9     5065.20     5065.39    281.80 o 
   8   0   9        7.53       60.81     97.88 o 
   9   0   9     2379.41     2476.39    114.12 o 
  10   0   9      466.88      631.61    121.65 o 
 -11   1   9      540.65      522.80     90.00 o 
 -10   1   9     1669.05     1790.33    111.26 o 
  -9   1   9       35.87       93.38     72.59 o 
  -8   1   9     3084.90     3073.44     78.94 o 
  -7   1   9     1676.52     1595.43     73.04 o 
  -6   1   9     7056.95     6754.44    381.67 o 
  -5   1   9      184.74      182.45     46.90 o 
  -4   1   9     5760.58     5548.00    149.98 o 
  -3   1   9     2426.51     2525.29     65.77 o 
  -2   1   9    22069.71    23097.45    154.59 o 
  -1   1   9      625.68      605.11     66.80 o 
   0   1   9     8572.90     7716.58    209.80 o 
   1   1   9     1090.86     1047.98     76.20 o 
   2   1   9     7776.48     7332.85    139.72 o 
   3   1   9      559.35      587.16     63.92 o 
   4   1   9     6156.86     6629.75    319.55 o 
   5   1   9        2.22       44.58     85.99 o 
   6   1   9     4946.26     5360.43     93.32 o 
   7   1   9      633.04      540.03     95.53 o 
   8   1   9     2229.79     2377.53    107.15 o 
   9   1   9      209.44      236.25    112.15 o 
  10   1   9     3166.06     3398.25    272.29 o 
 -11   2   9     1477.23     1666.58    102.59 o 
 -10   2   9       79.81       98.75     84.34 o 
  -9   2   9     3580.60     3572.88     85.55 o 
  -8   2   9       96.32      170.80     68.43 o 
  -7   2   9     2567.38     2442.04    111.26 o 
  -6   2   9     1064.92     1010.52     51.59 o 
  -5   2   9     9590.56     9618.10    271.14 o 
  -4   2   9      982.79     1013.78     59.67 o 
  -3   2   9     7976.40     8116.56    343.74 o 
  -2   2   9     1433.64     1515.23     64.25 o 
  -1   2   9     6554.56     6415.60    236.82 o 
   0   2   9      107.55      109.06     60.90 o 
   1   2   9     6428.72     5949.07    292.88 o 
   2   2   9     1488.16     1555.48     69.37 o 
   3   2   9     8006.16     7906.32    239.40 o 
   4   2   9       61.51       79.97     67.18 o 
   5   2   9     5075.69     5138.45     92.56 o 
   6   2   9      146.68      190.52     66.53 o 
   7   2   9     3345.13     3449.69    118.63 o 
   8   2   9        4.58       24.06    102.85 o 
   9   2   9     3016.13     3247.57    161.67 o 
  10   2   9       68.68      113.29    132.94 o 
 -11   3   9      176.04      190.02     79.26 o 
 -10   3   9     3672.63     3604.19     71.38 o 
  -9   3   9      188.36      185.07     71.86 o 
  -8   3   9     2604.54     2660.76    150.70 o 
  -7   3   9       16.65       42.50     69.81 o 
  -6   3   9     3569.63     3478.05     69.99 o 
  -5   3   9      338.71      307.74     75.26 o 
  -4   3   9     5789.98     5864.35    161.87 o 
  -3   3   9      700.48      744.59     66.55 o 
  -2   3   9    18146.16    19364.42    370.04 o 
  -1   3   9      802.42      703.70     64.91 o 
   0   3   9    23523.19    24403.42   1059.70 o 
   1   3   9       97.36      117.86     64.27 o 
   2   3   9    10652.50    10403.81    403.93 o 
   3   3   9      147.39      127.33     60.65 o 
   4   3   9     3308.46     3353.88     97.24 o 
   5   3   9       26.55       51.12     70.65 o 
   6   3   9     2546.48     2633.62     90.19 o 
   7   3   9     1599.59     1595.32    105.44 o 
   8   3   9     2138.00     2078.55    118.89 o 
   9   3   9      183.27      202.59    124.37 o 
  10   3   9     1883.17     1742.85    201.21 o 
 -11   4   9     3248.18     3054.29     79.03 o 
 -10   4   9      471.29      548.44     76.31 o 
  -9   4   9     2919.82     2823.55    114.44 o 
  -8   4   9      181.26      207.60     57.08 o 
  -7   4   9     4735.14     4831.32    160.10 o 
  -6   4   9      986.05      951.67     53.50 o 
  -5   4   9     6337.84     6387.80    245.50 o 
  -4   4   9      880.31      986.19     63.33 o 
  -3   4   9     8008.11     8406.15    236.74 o 
  -2   4   9     6076.41     6698.59    200.12 o 
  -1   4   9     8316.75     8991.16    185.06 o 
   0   4   9       49.06       74.30     49.91 o 
   1   4   9     8975.22     9186.26    207.35 o 
   2   4   9     3532.01     3493.96    118.77 o 
   3   4   9     1736.54     1802.07     66.30 o 
   4   4   9      404.17      422.95     61.00 o 
   5   4   9     5630.81     5735.25    170.64 o 
   6   4   9     2670.29     2748.05     88.11 o 
   7   4   9     1534.73     1498.61    102.99 o 
   8   4   9      742.45      796.74    134.05 o 
   9   4   9     1282.14     1335.23    136.53 o 
  10   4   9      600.23      452.02    122.73 o 
 -11   5   9      476.81      515.08     74.61 o 
 -10   5   9     2859.43     2871.89    129.61 o 
  -9   5   9       61.65      122.29     61.68 o 
  -8   5   9     4291.19     4431.17    119.06 o 
  -7   5   9     2344.77     2391.12    110.25 o 
  -6   5   9     1089.15     1054.82     57.97 o 
  -5   5   9     1094.68     1142.34     51.75 o 
  -4   5   9     3009.63     3097.87    124.38 o 
  -3   5   9    10774.80    11480.95    472.34 o 
  -2   5   9     7358.90     7429.38    194.92 o 
  -1   5   9     1208.90     1136.29     47.90 o 
   0   5   9    10042.38    10518.65    187.55 o 
   1   5   9     4686.48     4948.52     75.12 o 
   2   5   9     7572.88     7440.02    162.26 o 
   3   5   9     1902.94     1940.71     66.42 o 
   4   5   9     5798.65     5934.80     92.62 o 
   5   5   9      720.44      786.34     69.29 o 
   6   5   9      713.27      717.13     79.06 o 
   7   5   9     1001.14     1054.48     94.66 o 
   8   5   9      952.46      943.62    126.89 o 
   9   5   9     1122.88      948.13    139.25 o 
 -11   6   9     1132.07     1132.55     95.52 o 
 -10   6   9      904.30      919.22     75.28 o 
  -9   6   9      809.19      783.98     80.26 o 
  -8   6   9     1608.20     1728.18    106.30 o 
  -7   6   9     1949.86     1943.33    133.51 o 
  -6   6   9     6693.25     6940.40    252.86 o 
  -5   6   9     8428.17     8524.75    340.65 o 
  -4   6   9     5160.02     5446.36    269.31 o 
  -3   6   9     5981.98     6386.54    305.89 o 
  -2   6   9     4934.84     5299.57    132.62 o 
  -1   6   9     3878.09     3932.61     80.17 o 
   0   6   9     4073.18     3964.16    135.68 o 
   1   6   9     2026.60     2102.33     59.32 o 
   2   6   9     8820.92     8646.92    220.06 o 
   3   6   9     1773.08     1759.51     74.02 o 
   4   6   9     2818.10     2880.41     76.16 o 
   5   6   9     2767.08     2734.41     85.83 o 
   6   6   9     3412.27     3584.41     90.53 o 
   7   6   9      967.64      934.29     91.61 o 
   8   6   9     2130.75     2064.10    126.43 o 
   9   6   9      394.00      313.07    183.72 o 
 -11   7   9      785.13      783.24     86.39 o 
 -10   7   9      482.40      513.23     78.62 o 
  -9   7   9     1704.84     1705.63     92.91 o 
  -8   7   9     1864.21     1902.68     72.39 o 
  -7   7   9     3941.34     3948.88    110.10 o 
  -6   7   9      758.35      761.18     61.07 o 
  -5   7   9     2997.14     3016.61    182.37 o 
  -4   7   9      377.40      431.11     62.58 o 
  -3   7   9     6872.54     7458.20    276.47 o 
  -2   7   9      691.95      799.20     54.26 o 
  -1   7   9     6833.04     6962.85    230.63 o 
   0   7   9     1290.42     1260.83     53.28 o 
   1   7   9    10000.50     9966.64    177.43 o 
   2   7   9     1696.81     1736.88     65.57 o 
   3   7   9     6996.57     6860.47    156.05 o 
   4   7   9      419.43      419.50     72.88 o 
   5   7   9     4385.05     4610.69    153.45 o 
   6   7   9     1139.97     1072.02     89.70 o 
   7   7   9     1610.69     1632.66    120.17 o 
   8   7   9      391.83      452.48    207.22 o 
 -10   8   9      630.11      530.26     73.49 o 
  -9   8   9      276.30      306.86     83.04 o 
  -8   8   9     3399.56     3571.40    245.49 o 
  -7   8   9       78.44      157.90     73.28 o 
  -6   8   9     1566.85     1558.75     66.15 o 
  -5   8   9     1228.70     1320.30     73.83 o 
  -4   8   9     7851.06     8140.37    356.83 o 
  -3   8   9      104.33      121.46     46.77 o 
  -2   8   9     4037.34     4151.74    130.67 o 
  -1   8   9     5998.76     5735.01    188.68 o 
   0   8   9     7786.83     7843.45    169.05 o 
   1   8   9      166.46      157.94     54.74 o 
   2   8   9     4818.54     4694.69    139.58 o 
   3   8   9      654.70      677.72     75.98 o 
   4   8   9     5199.41     4918.81    319.84 o 
   5   8   9       22.96       39.98     87.06 o 
   6   8   9     2969.97     2975.27    118.63 o 
   7   8   9       77.29      194.89    123.48 o 
   8   8   9     2997.78     3309.51    192.20 o 
 -10   9   9       51.60       52.51     76.12 o 
  -9   9   9     2890.77     2897.14    173.68 o 
  -8   9   9       43.08       39.25     68.05 o 
  -7   9   9     2792.86     2883.80    106.85 o 
  -6   9   9      198.09      216.27     64.48 o 
  -5   9   9     3518.67     3680.31    158.94 o 
  -4   9   9        6.64       54.98     49.77 o 
  -3   9   9     2739.25     2968.23    125.85 o 
  -2   9   9       26.10       34.44     62.52 o 
  -1   9   9     5378.76     5529.43    153.90 o 
   0   9   9      278.69      271.22     64.18 o 
   1   9   9     8317.94     8334.99     87.77 o 
   2   9   9      110.33      149.15     71.47 o 
   3   9   9     7295.76     7205.29     88.67 o 
   4   9   9      617.06      590.27     88.79 o 
   5   9   9     3220.22     3213.56    162.17 o 
   6   9   9        3.21      -11.62    104.37 o 
   7   9   9     2732.61     2664.61    128.20 o 
 -10  10   9      828.87      710.75    181.19 o 
  -9  10   9       17.74      106.34     82.27 o 
  -8  10   9     1678.07     1783.03     76.00 o 
  -7  10   9        0.05      -34.32     60.71 o 
  -6  10   9     1132.70     1117.08     67.64 o 
  -5  10   9      177.71      200.94     70.45 o 
  -4  10   9     4661.81     4809.75    280.46 o 
  -3  10   9     1535.55     1681.68     75.28 o 
  -2  10   9     3270.58     3453.02    106.30 o 
  -1  10   9       88.31      125.39     52.15 o 
   0  10   9     6275.36     6561.03    255.32 o 
   1  10   9        8.15       14.90     53.55 o 
   2  10   9     3707.68     3611.88    185.20 o 
   3  10   9        7.84       90.60     85.80 o 
   4  10   9     2139.11     2120.19    181.19 o 
   5  10   9      182.90      160.08     98.08 o 
   6  10   9     1283.88     1172.62    116.79 o 
  -9  11   9     1248.02     1259.95     88.05 o 
  -8  11   9       79.39      163.32     66.91 o 
  -7  11   9     1820.70     1817.26    128.50 o 
  -6  11   9       66.30      164.83     71.24 o 
  -5  11   9     2860.51     2886.78    177.79 o 
  -4  11   9       11.15       56.57     67.98 o 
  -3  11   9     1909.74     2118.09    118.73 o 
  -2  11   9     1605.55     1637.50     75.93 o 
  -1  11   9      684.95      797.50     72.78 o 
   0  11   9       97.23      177.54     74.29 o 
   1  11   9     2220.20     2167.55    126.57 o 
   2  11   9      391.66      327.33     90.39 o 
   3  11   9     2296.15     2248.37     71.69 o 
   4  11   9      379.78      393.61     76.49 o 
   5  11   9     1516.02     1424.04    107.67 o 
   6  11   9      223.02      242.59    121.16 o 
  -8  12   9      908.08      891.09     86.81 o 
  -7  12   9      232.28      262.05     81.94 o 
  -6  12   9     2782.86     2949.13    195.06 o 
  -5  12   9      463.98      550.26     75.95 o 
  -4  12   9      885.78      944.58     66.56 o 
  -3  12   9      375.18      467.54     68.64 o 
  -2  12   9     2923.47     3007.97    193.18 o 
  -1  12   9     2962.68     2969.30    169.63 o 
   0  12   9     1106.08     1144.86     84.75 o 
   1  12   9       63.08       67.41     65.88 o 
   2  12   9     3215.13     3086.43    177.19 o 
   3  12   9      302.58      307.21     99.17 o 
   4  12   9     1708.27     1666.59    113.62 o 
   5  12   9       56.90       48.79    114.45 o 
  -7  13   9     1078.10     1109.18     88.24 o 
  -6  13   9      709.63      786.01     76.82 o 
  -5  13   9     3215.73     3529.65    143.45 o 
  -4  13   9      369.20      383.58     86.48 o 
  -3  13   9     3825.13     4255.37    212.65 o 
  -2  13   9      703.15      626.32     66.03 o 
  -1  13   9      638.23      676.50     72.40 o 
   0  13   9      311.36      295.70     74.64 o 
   1  13   9      987.30      908.18     88.48 o 
   2  13   9     1103.24     1103.00    105.57 o 
   3  13   9      899.05      853.61    109.32 o 
   4  13   9     1013.74      941.62     98.34 o 
  -6  14   9      940.53     1024.26     85.78 o 
  -5  14   9      923.41      985.88     98.97 o 
  -4  14   9      324.19      406.81     85.85 o 
  -3  14   9      954.48     1025.42     84.28 o 
  -2  14   9      988.48      955.30     80.00 o 
  -1  14   9     2803.83     2622.17    339.70 o 
   0  14   9      334.70      344.43    111.97 o 
   1  14   9     1288.88     1429.28     90.51 o 
   2  14   9     1025.40      897.14    131.64 o 
  -4  15   9      612.48      588.99     96.06 o 
  -3  15   9      478.59      510.08     83.92 o 
  -2  15   9     1452.69     1359.32    177.69 o 
  -1  15   9      355.25      297.87    117.33 o 
   0  15   9      767.72      735.49     96.49 o 
  -2 -16  10     1028.40      998.77    137.56 o 
  -1 -16  10        5.25       -7.01     87.39 o 
   0 -16  10     1613.29     1534.43    120.22 o 
   1 -16  10      361.26      477.53     82.72 o 
   2 -16  10      875.95      793.56     79.30 o 
   3 -16  10        6.30       12.36     72.87 o 
   4 -16  10     1010.46      923.54     73.87 o 
  -4 -15  10      562.45      581.40    112.44 o 
  -3 -15  10     2339.47     2389.02    345.62 o 
  -2 -15  10      300.50      357.83     73.72 o 
  -1 -15  10     3413.37     3267.18    196.80 o 
   0 -15  10      331.53      345.03     67.96 o 
   1 -15  10     1560.76     1507.70     78.41 o 
   2 -15  10       66.93       64.87     60.92 o 
   3 -15  10     2244.66     2159.66     76.15 o 
   4 -15  10      275.58      219.13     71.66 o 
   5 -15  10     1307.85     1286.88     84.81 o 
   6 -15  10      209.33      175.51     81.61 o 
  -5 -14  10      430.51      488.01    100.43 o 
  -4 -14  10     2456.79     2335.78    313.49 o 
  -3 -14  10      221.77      240.61     83.53 o 
  -2 -14  10     2049.37     2180.67     68.75 o 
  -1 -14  10      610.87      611.26     74.21 o 
   0 -14  10     2139.71     2135.69    115.45 o 
   1 -14  10      668.69      687.17     72.65 o 
   2 -14  10     1587.23     1496.17     65.03 o 
   3 -14  10      740.10      801.82     68.87 o 
   4 -14  10     1096.00     1173.30     65.72 o 
   5 -14  10      786.39      762.97     69.72 o 
   6 -14  10     2891.65     2919.73    138.13 o 
   7 -14  10      748.35      733.98     81.18 o 
  -6 -13  10      215.18      195.00    107.50 o 
  -5 -13  10     1286.25     1395.72    101.11 o 
  -4 -13  10     1405.45     1464.51    139.57 o 
  -3 -13  10     1495.20     1518.50     94.50 o 
  -2 -13  10     1065.22     1114.71     73.78 o 
  -1 -13  10     2719.10     2557.32    175.70 o 
   0 -13  10     5012.31     4829.03    222.37 o 
   1 -13  10     2350.26     2323.07     57.13 o 
   2 -13  10      367.52      409.96     66.47 o 
   3 -13  10     4239.85     4323.89     96.52 o 
   4 -13  10     1692.31     1824.74     66.42 o 
   5 -13  10      854.54      839.08     67.04 o 
   6 -13  10      461.12      455.02     76.72 o 
   7 -13  10     1515.99     1636.03     78.25 o 
   8 -13  10     1346.96     1372.64     95.36 o 
  -7 -12  10     1270.84     1371.56     94.96 o 
  -6 -12  10     1322.52     1412.17     84.57 o 
  -5 -12  10     2622.59     2447.53    235.46 o 
  -4 -12  10     1497.72     1514.65     72.53 o 
  -3 -12  10     1894.76     1985.83    125.27 o 
  -2 -12  10     1579.82     1630.12     91.32 o 
  -1 -12  10     3022.15     2971.61    109.80 o 
   0 -12  10     1994.34     1957.59    108.66 o 
   1 -12  10     2814.15     2806.97     84.67 o 
   2 -12  10      857.92      882.64     50.98 o 
   3 -12  10     1727.52     1763.42     65.21 o 
   4 -12  10      696.83      678.50     58.23 o 
   5 -12  10     1710.18     1681.47     96.23 o 
   6 -12  10     1353.81     1300.18     67.11 o 
   7 -12  10     3367.45     3399.21     79.22 o 
   8 -12  10      553.09      617.55     74.80 o 
  -8 -11  10     1088.51     1099.65     92.77 o 
  -7 -11  10      627.18      613.64     87.83 o 
  -6 -11  10     1953.80     2091.74     72.47 o 
  -5 -11  10      294.36      283.30     82.04 o 
  -4 -11  10     1953.68     2047.10     96.09 o 
  -3 -11  10     1126.83     1236.26     60.98 o 
  -2 -11  10     4180.80     4219.16    146.51 o 
  -1 -11  10      491.21      464.17     48.09 o 
   0 -11  10     4153.70     4076.83     67.77 o 
   1 -11  10     1318.05     1291.68     49.16 o 
   2 -11  10     4723.65     4682.51    145.65 o 
   3 -11  10      241.07      303.19     47.43 o 
   4 -11  10     2537.02     2494.01     90.16 o 
   5 -11  10      635.51      690.13     65.79 o 
   6 -11  10     2352.27     2298.59     72.51 o 
   7 -11  10      278.30      325.09     60.62 o 
   8 -11  10     2850.88     2719.58    142.03 o 
   9 -11  10      443.91      426.41     88.30 o 
  -8 -10  10      420.29      456.01     80.13 o 
  -7 -10  10     1919.92     1893.41     91.13 o 
  -6 -10  10       94.73      135.66     88.51 o 
  -5 -10  10     4035.89     4082.62    156.48 o 
  -4 -10  10      505.75      509.15     68.71 o 
  -3 -10  10     5179.97     5304.08    128.32 o 
  -2 -10  10      516.32      477.01     48.78 o 
  -1 -10  10     5486.43     5469.19    187.98 o 
   0 -10  10     2674.65     2694.58     95.72 o 
   1 -10  10    10064.17    10004.22    283.78 o 
   2 -10  10       96.75      121.61     56.31 o 
   3 -10  10     3388.42     3293.51     64.30 o 
   4 -10  10       25.75       29.20     53.51 o 
   5 -10  10     4130.16     4188.83    151.57 o 
   6 -10  10        0.93      -23.48     65.48 o 
   7 -10  10     2846.35     2901.13     96.52 o 
   8 -10  10        6.92       47.15     73.86 o 
   9 -10  10     1523.01     1506.47    237.58 o 
  -9  -9  10       48.27       91.74    110.97 o 
  -8  -9  10     1730.33     1709.72    141.75 o 
  -7  -9  10      114.19      121.99     84.97 o 
  -6  -9  10     3272.82     3294.12    161.14 o 
  -5  -9  10        5.94       70.44     54.60 o 
  -4  -9  10     3101.46     3129.69     85.79 o 
  -3  -9  10      507.41      481.76     50.66 o 
  -2  -9  10    11429.28    11187.63    488.23 o 
  -1  -9  10       77.90      114.26     46.70 o 
   0  -9  10     5325.48     5297.17    149.26 o 
   1  -9  10       20.29       30.33     50.40 o 
   2  -9  10    20010.80    19481.59    690.81 o 
   3  -9  10     1879.80     1836.05     88.57 o 
   4  -9  10     3322.05     3426.75     86.26 o 
   5  -9  10      209.03      247.92     53.67 o 
   6  -9  10     3808.33     3839.68    124.87 o 
   7  -9  10       90.14      105.98     70.25 o 
   8  -9  10     2366.30     2311.00    192.03 o 
   9  -9  10       72.28       62.35     96.26 o 
  10  -9  10     1683.14     1752.93    117.12 o 
  -9  -8  10     1217.79     1394.89    146.22 o 
  -8  -8  10       28.82       64.09     85.56 o 
  -7  -8  10     2762.55     2941.66    206.33 o 
  -6  -8  10      220.45      238.42     59.18 o 
  -5  -8  10     3691.07     3582.91    142.32 o 
  -4  -8  10       79.13      132.25     62.24 o 
  -3  -8  10     5926.60     6143.34    182.15 o 
  -2  -8  10     2911.09     2868.61    107.52 o 
  -1  -8  10    11238.61    10918.46    296.39 o 
   0  -8  10      260.17      242.04     47.78 o 
   1  -8  10    14431.25    14084.41    526.52 o 
   2  -8  10      883.41      826.12     46.06 o 
   3  -8  10     7538.67     7802.31    248.82 o 
   4  -8  10      161.90      167.45     42.34 o 
   5  -8  10     2376.37     2475.11     65.02 o 
   6  -8  10     1716.20     1678.06     64.39 o 
   7  -8  10     2207.98     2414.74    101.43 o 
   8  -8  10      875.79      938.93     80.11 o 
   9  -8  10     2944.75     2965.00    182.19 o 
  10  -8  10      872.61      896.06    101.87 o 
 -10  -7  10     1069.88     1055.16    105.95 o 
  -9  -7  10      120.83      209.32     95.76 o 
  -8  -7  10     4355.11     4519.57    388.10 o 
  -7  -7  10      584.00      675.96     81.49 o 
  -6  -7  10     2518.19     2487.03     68.92 o 
  -5  -7  10       56.96       60.22     55.93 o 
  -4  -7  10     7490.64     7253.16    309.64 o 
  -3  -7  10     1914.53     1862.49     67.20 o 
  -2  -7  10     5323.95     5163.46    192.90 o 
  -1  -7  10      516.91      469.60     56.53 o 
   0  -7  10     3785.33     3770.05     70.80 o 
   1  -7  10     3866.00     3818.94    103.17 o 
   2  -7  10     5662.77     5890.96    224.11 o 
   3  -7  10     2637.20     2608.87     71.09 o 
   4  -7  10     1085.60     1147.37     53.59 o 
   5  -7  10     2433.27     2474.11     55.03 o 
   6  -7  10     2424.56     2627.41     91.35 o 
   7  -7  10      531.23      550.85     65.52 o 
   8  -7  10     2971.19     3151.69     91.57 o 
   9  -7  10     2314.93     2339.70    115.54 o 
  10  -7  10      665.80      700.14     89.78 o 
 -10  -6  10      176.41      232.69    100.62 o 
  -9  -6  10     1336.89     1349.22     89.70 o 
  -8  -6  10      721.08      810.70     87.31 o 
  -7  -6  10     3671.56     3862.70    153.74 o 
  -6  -6  10     1343.13     1286.95     60.54 o 
  -5  -6  10     2986.64     2901.00    138.71 o 
  -4  -6  10     2460.93     2350.94     66.68 o 
  -3  -6  10     4033.40     3622.90    132.21 o 
  -2  -6  10     2116.10     2139.84     91.63 o 
  -1  -6  10     3372.49     3055.94     69.04 o 
   0  -6  10     2429.97     2312.49     53.10 o 
   1  -6  10     5572.09     5668.66    119.35 o 
   2  -6  10     3777.41     3845.17    125.56 o 
   3  -6  10    10632.88    11025.71    370.04 o 
   4  -6  10      865.17      896.04     53.95 o 
   5  -6  10     1431.57     1595.03     64.43 o 
   6  -6  10     1608.90     1699.33    108.51 o 
   7  -6  10      667.91      769.66     78.52 o 
   8  -6  10     1182.13     1194.13    103.82 o 
   9  -6  10     1079.29     1051.89     95.15 o 
  10  -6  10     1001.13     1075.74     99.90 o 
 -10  -5  10      464.85      500.70     84.23 o 
  -9  -5  10      765.61      865.10     80.54 o 
  -8  -5  10     2358.93     2593.86     76.57 o 
  -7  -5  10     6061.58     6202.73    135.92 o 
  -6  -5  10     2156.26     2110.44     76.72 o 
  -5  -5  10     1845.02     1768.23     67.54 o 
  -4  -5  10    11911.23    11499.55    413.24 o 
  -3  -5  10     5315.12     5168.19    158.22 o 
  -2  -5  10     2543.40     2258.42     58.37 o 
  -1  -5  10      968.50      894.17     49.12 o 
   0  -5  10     7560.19     7032.11     74.80 o 
   1  -5  10    11857.42    12048.96    518.66 o 
   2  -5  10     2184.41     2243.44    107.58 o 
   3  -5  10     9578.40     9821.90    480.52 o 
   4  -5  10     1974.37     2061.79     65.50 o 
   5  -5  10     8685.37     9016.80    120.51 o 
   6  -5  10     1296.43     1407.10     74.75 o 
   7  -5  10     1677.03     1704.24     93.78 o 
   8  -5  10     1566.67     1643.94     76.10 o 
   9  -5  10     2206.74     2429.97     96.13 o 
  10  -5  10      666.07      733.45    103.36 o 
 -11  -4  10      634.24      746.49     91.15 o 
 -10  -4  10      871.46      952.32     80.19 o 
  -9  -4  10     2068.65     2127.62     76.02 o 
  -8  -4  10     4073.34     4287.17    137.12 o 
  -7  -4  10     2207.17     2264.55     66.38 o 
  -6  -4  10     1420.62     1465.41     62.87 o 
  -5  -4  10      729.95      683.83     54.27 o 
  -4  -4  10    13992.04    14164.21    242.31 o 
  -3  -4  10       82.94      118.18     57.11 o 
  -2  -4  10    10839.35    10521.37    340.77 o 
  -1  -4  10      199.75      142.07     53.61 o 
   0  -4  10    10478.20     9258.75    279.30 o 
   1  -4  10     1743.37     1761.97     51.38 o 
   2  -4  10    13035.19    13469.19    577.39 o 
   3  -4  10     3457.68     3629.92    104.90 o 
   4  -4  10    11284.89    12075.14    200.41 o 
   5  -4  10       66.53       93.09     60.50 o 
   6  -4  10     4675.26     4974.46     97.31 o 
   7  -4  10       68.28      154.24     91.21 o 
   8  -4  10     1190.67     1307.28     82.61 o 
   9  -4  10       19.67       61.72     76.97 o 
  10  -4  10      697.30      752.87    121.85 o 
 -11  -3  10     1244.67     1247.03     99.41 o 
 -10  -3  10      262.92      319.13     84.37 o 
  -9  -3  10     3650.74     3811.39    158.36 o 
  -8  -3  10      541.02      513.56     79.24 o 
  -7  -3  10     3849.07     3990.24    207.49 o 
  -6  -3  10      709.78      795.37     56.66 o 
  -5  -3  10     8751.09     8700.73    150.71 o 
  -4  -3  10       43.41       86.94     49.26 o 
  -3  -3  10    10905.84    10916.85    158.51 o 
  -2  -3  10     2973.07     2768.74     80.34 o 
  -1  -3  10     6458.88     5953.00    180.32 o 
   0  -3  10      814.44      743.56     58.08 o 
   1  -3  10     2532.03     2323.93     68.34 o 
   2  -3  10     1742.54     1772.99     60.57 o 
   3  -3  10     9562.28     9781.06    327.32 o 
   4  -3  10       10.07       46.20     65.41 o 
   5  -3  10     4740.68     4998.82     77.07 o 
   6  -3  10      867.60      930.81     69.12 o 
   7  -3  10     3942.90     4199.80     88.23 o 
   8  -3  10       20.01       34.13     69.21 o 
   9  -3  10      432.23      514.31    109.03 o 
  10  -3  10      129.32      246.74    118.52 o 
 -11  -2  10       23.58       15.57     97.51 o 
 -10  -2  10     1490.04     1546.53     99.41 o 
  -9  -2  10      210.78      301.13     75.22 o 
  -8  -2  10     6023.40     6229.60    330.02 o 
  -7  -2  10        7.19       67.43     52.13 o 
  -6  -2  10     3633.19     3760.36    147.20 o 
  -5  -2  10      621.19      589.38     60.07 o 
  -4  -2  10    13226.48    13220.38    283.78 o 
  -3  -2  10      314.73      380.33     70.43 o 
  -2  -2  10     8863.60     8429.45    189.57 o 
  -1  -2  10       54.87       45.90     66.00 o 
   0  -2  10     9191.86     7902.75    545.20 o 
   1  -2  10      645.30      838.20     60.14 o 
   2  -2  10    13423.80    13649.06    277.13 o 
   3  -2  10     2294.72     2614.63    125.71 o 
   4  -2  10    16802.45    17318.44    567.99 o 
   5  -2  10      691.75      769.87     71.98 o 
   6  -2  10     6007.43     6314.28    103.55 o 
   7  -2  10      165.68      242.97     91.42 o 
   8  -2  10     2457.41     2572.86    177.69 o 
   9  -2  10        9.29        5.04    108.57 o 
  10  -2  10     1105.37     1101.51    120.89 o 
 -11  -1  10      817.36      978.54     94.47 o 
 -10  -1  10        1.81       48.67     84.44 o 
  -9  -1  10     2290.65     2530.99    149.35 o 
  -8  -1  10      989.69     1076.34     73.36 o 
  -7  -1  10     1983.11     1954.91     77.56 o 
  -6  -1  10       62.88      102.18     68.27 o 
  -5  -1  10     9479.30     9127.59    344.18 o 
  -4  -1  10      608.18      580.30     60.69 o 
  -3  -1  10     8888.46     8931.56    516.84 o 
  -2  -1  10      530.57      572.25     66.77 o 
  -1  -1  10    30691.74    27418.51    657.14 o 
   0  -1  10      155.90      213.92     59.10 o 
   1  -1  10     8593.27     7899.41    399.37 o 
   2  -1  10      186.70      179.67     63.27 o 
   3  -1  10    11776.93    11560.96    538.37 o 
   4  -1  10       89.96       95.56     69.32 o 
   5  -1  10     6158.66     6276.38     91.62 o 
   6  -1  10        7.46       -7.18     71.29 o 
   7  -1  10     7207.20     7572.99    177.69 o 
   8  -1  10      377.96      390.72    171.68 o 
   9  -1  10     2210.42     2488.52    115.86 o 
  10  -1  10        9.54      -48.07    120.82 o 
 -11   0  10        1.94       24.42     88.74 o 
 -10   0  10     1778.45     1971.68    144.35 o 
  -9   0  10      302.58      392.07     90.97 o 
  -8   0  10     2363.35     2387.35     71.53 o 
  -7   0  10       11.27       50.29     57.37 o 
  -6   0  10     4265.77     4183.48    231.61 o 
  -5   0  10      208.92      260.30     47.99 o 
  -4   0  10     3213.64     2945.11     97.10 o 
  -3   0  10       40.39       91.30     64.42 o 
  -2   0  10    15762.81    16335.45    306.03 o 
  -1   0  10     1819.58     1782.09    108.08 o 
   0   0  10     7529.58     7932.77    320.05 o 
   1   0  10     1910.54     1697.96    115.01 o 
   2   0  10    10918.37    10318.55    461.50 o 
   3   0  10      562.53      478.04     67.44 o 
   4   0  10     6005.61     6236.64    116.47 o 
   5   0  10      190.54      233.38     70.71 o 
   6   0  10     4778.23     5437.07    107.59 o 
   7   0  10     1108.02     1084.61     99.03 o 
   8   0  10     3918.86     4022.74    111.07 o 
   9   0  10      276.98      308.20     91.51 o 
  10   0  10     2684.83     2768.34    240.25 o 
 -11   1  10     1940.82     1985.76     86.82 o 
 -10   1  10      190.87      209.70     95.96 o 
  -9   1  10     2916.73     2950.94    125.94 o 
  -8   1  10       31.47       -5.07     69.91 o 
  -7   1  10     5209.18     4915.00    228.65 o 
  -6   1  10      748.79      661.34     78.69 o 
  -5   1  10     2198.95     2189.76     73.29 o 
  -4   1  10     2199.79     2318.92     74.69 o 
  -3   1  10     4464.10     4306.45     81.61 o 
  -2   1  10     6342.58     6483.55    130.28 o 
  -1   1  10    14343.66    14396.13    415.84 o 
   0   1  10     3047.44     2935.39    123.25 o 
   1   1  10    13728.33    13006.91    333.20 o 
   2   1  10     1828.01     1694.06     69.22 o 
   3   1  10     6107.66     6173.72    208.07 o 
   4   1  10      157.93      199.22     69.57 o 
   5   1  10     6431.65     6554.77    159.17 o 
   6   1  10     1154.90     1264.94     95.16 o 
   7   1  10     1320.01     1453.75    101.90 o 
   8   1  10      729.74      656.42    107.57 o 
   9   1  10     1644.56     1750.99    120.34 o 
  10   1  10     1132.98     1147.22    133.42 o 
 -11   2  10      129.53      259.78    101.27 o 
 -10   2  10     2373.84     2487.37    119.49 o 
  -9   2  10     1244.64     1307.97     92.06 o 
  -8   2  10     1682.30     1539.68     99.12 o 
  -7   2  10     1388.55     1350.88     64.34 o 
  -6   2  10     7349.73     7129.07    140.88 o 
  -5   2  10     5323.55     5630.87    137.09 o 
  -4   2  10     5302.92     5052.76    168.48 o 
  -3   2  10      120.54      126.00     60.00 o 
  -2   2  10     8307.46     8405.87    300.11 o 
  -1   2  10     1121.23      977.11     71.56 o 
   0   2  10     3543.43     3265.76    128.02 o 
   1   2  10     4056.77     4092.16    141.60 o 
   2   2  10     4988.52     4862.16    174.26 o 
   3   2  10     6896.04     6714.95    186.20 o 
   4   2  10     5552.74     5517.33     82.84 o 
   5   2  10     3385.73     3451.25     88.93 o 
   6   2  10     5032.13     5244.43    100.43 o 
   7   2  10     1825.99     1849.02    103.70 o 
   8   2  10     2039.03     2061.00    113.26 o 
   9   2  10     1550.03     1538.02    107.81 o 
  10   2  10      768.42      824.75    139.09 o 
 -11   3  10     1762.13     1750.23     96.58 o 
 -10   3  10      621.59      683.93     77.10 o 
  -9   3  10      703.26      718.37     72.58 o 
  -8   3  10      653.91      655.97     60.14 o 
  -7   3  10     8163.46     8103.34     84.09 o 
  -6   3  10     3597.06     3592.87    143.77 o 
  -5   3  10     1426.34     1481.68     65.33 o 
  -4   3  10     1312.52     1276.78     63.29 o 
  -3   3  10     2644.16     2586.06    105.19 o 
  -2   3  10    10326.62    10184.87    265.56 o 
  -1   3  10     4253.08     4428.32    111.40 o 
   0   3  10     4487.46     4124.14    184.23 o 
   1   3  10     7281.39     7543.23    265.49 o 
   2   3  10     8491.05     8461.36    367.01 o 
   3   3  10     2788.16     2620.48     74.70 o 
   4   3  10     5504.57     5487.16    124.98 o 
   5   3  10     2080.63     2096.48     80.64 o 
   6   3  10     7721.24     7723.26    148.54 o 
   7   3  10      564.53      601.86    105.74 o 
   8   3  10     2688.75     2687.44    123.87 o 
   9   3  10      960.90      966.95    130.56 o 
  10   3  10     1120.39     1041.71    150.21 o 
 -11   4  10      887.88      957.87     77.59 o 
 -10   4  10      941.00      983.00     88.84 o 
  -9   4  10     1818.38     1679.38     77.59 o 
  -8   4  10     1870.77     1855.71     66.31 o 
  -7   4  10     3759.32     3824.75    113.05 o 
  -6   4  10     1604.76     1579.65     64.14 o 
  -5   4  10     4676.23     4578.77    195.90 o 
  -4   4  10     4542.37     4805.86    169.42 o 
  -3   4  10     7395.56     7691.98    234.80 o 
  -2   4  10     4762.21     5107.77    137.27 o 
  -1   4  10     1251.58     1250.16     66.38 o 
   0   4  10     9772.59     9814.52    326.26 o 
   1   4  10     4273.32     4407.06    107.50 o 
   2   4  10       27.85       71.33     53.30 o 
   3   4  10     5325.34     5057.42    200.70 o 
   4   4  10       58.24       79.52     61.80 o 
   5   4  10     8017.80     7931.87    160.95 o 
   6   4  10       15.29       39.94     78.76 o 
   7   4  10     2754.13     2635.37    119.78 o 
   8   4  10      819.43      791.35    125.64 o 
   9   4  10     3317.60     2908.93    210.72 o 
 -11   5  10      707.96      619.40     96.61 o 
 -10   5  10     1869.38     1808.47     78.96 o 
  -9   5  10      930.54      889.54     63.28 o 
  -8   5  10     2611.25     2501.71     74.72 o 
  -7   5  10     2510.78     2551.62     80.63 o 
  -6   5  10     6148.10     5960.95    171.22 o 
  -5   5  10     1091.31     1140.35     58.43 o 
  -4   5  10     3942.24     4235.01    210.35 o 
  -3   5  10      989.18     1100.26     65.19 o 
  -2   5  10     5568.00     5664.37     69.55 o 
  -1   5  10       12.16       73.34     48.60 o 
   0   5  10     8991.59     9205.77    329.58 o 
   1   5  10      830.11      868.54     52.66 o 
   2   5  10    10858.21    10833.98    466.71 o 
   3   5  10     3540.89     3531.72    121.08 o 
   4   5  10     9388.30     9387.12    201.28 o 
   5   5  10       94.79      131.23     69.00 o 
   6   5  10     2469.25     2465.39     94.33 o 
   7   5  10       38.13       80.17    102.49 o 
   8   5  10     3097.06     2566.10    160.17 o 
   9   5  10        1.92        8.01    265.28 o 
 -11   6  10     2118.01     1993.20    110.56 o 
 -10   6  10      160.94      212.65     79.56 o 
  -9   6  10     1756.73     1816.98     80.70 o 
  -8   6  10        7.64       56.90     62.90 o 
  -7   6  10     8407.42     8139.89    342.30 o 
  -6   6  10      285.15      264.41     56.27 o 
  -5   6  10     8743.23     8958.47    289.70 o 
  -4   6  10      296.98      332.33     64.82 o 
  -3   6  10     9885.89    10508.95    168.75 o 
  -2   6  10      160.86      148.15     54.51 o 
  -1   6  10     7507.35     7356.57    185.67 o 
   0   6  10      536.00      559.38     49.76 o 
   1   6  10     7027.64     7282.57     79.88 o 
   2   6  10      187.63      201.25     54.71 o 
   3   6  10     9424.08     9174.30    271.66 o 
   4   6  10        1.29       19.67     66.84 o 
   5   6  10     4808.22     4790.88     94.63 o 
   6   6  10       79.29       97.82     85.32 o 
   7   6  10     1830.21     1707.30    108.95 o 
   8   6  10      100.11       91.33    124.77 o 
 -11   7  10       27.29       42.60     84.02 o 
 -10   7  10     1546.65     1574.92     80.08 o 
  -9   7  10       69.83       93.62     74.76 o 
  -8   7  10     3218.77     3356.47    232.92 o 
  -7   7  10      239.83      226.89     67.28 o 
  -6   7  10     4089.23     4144.43    130.33 o 
  -5   7  10      140.39      136.76     49.88 o 
  -4   7  10     7522.79     7824.08    381.39 o 
  -3   7  10     1317.17     1386.24     58.22 o 
  -2   7  10     4704.67     4902.70     73.81 o 
  -1   7  10      948.10      889.10     49.90 o 
   0   7  10     3805.88     3873.45    129.32 o 
   1   7  10     1371.94     1424.04     67.58 o 
   2   7  10     4009.53     3847.78    160.53 o 
   3   7  10       15.86       36.53     65.63 o 
   4   7  10     7685.38     7732.31    284.36 o 
   5   7  10      311.74      381.08     82.64 o 
   6   7  10     1471.70     1516.22    109.42 o 
   7   7  10      112.39       80.60    108.51 o 
   8   7  10     1492.29     1647.75    242.26 o 
 -10   8  10        6.94      119.36     95.25 o 
  -9   8  10     1642.07     1716.53    119.55 o 
  -8   8  10       49.18       72.55     71.91 o 
  -7   8  10     1934.07     2017.71     74.22 o 
  -6   8  10      221.07      212.50     59.16 o 
  -5   8  10     4028.91     4116.86    142.03 o 
  -4   8  10     2567.11     2710.39    161.54 o 
  -3   8  10     5774.66     5886.61    245.92 o 
  -2   8  10     1791.40     1858.21     66.03 o 
  -1   8  10    13095.67    12776.25    440.84 o 
   0   8  10     1397.81     1494.71     69.87 o 
   1   8  10     3228.52     3166.82    108.67 o 
   2   8  10       32.75       27.68     63.88 o 
   3   8  10     5125.77     5133.08     92.69 o 
   4   8  10      364.25      434.54     89.90 o 
   5   8  10      836.22      871.94     98.62 o 
   6   8  10      225.31      213.76    105.60 o 
   7   8  10     2637.87     2581.73    173.18 o 
 -10   9  10     1285.16     1288.59     95.76 o 
  -9   9  10      150.50      175.33     76.36 o 
  -8   9  10     2708.14     2842.40     89.30 o 
  -7   9  10      808.23      825.32     65.60 o 
  -6   9  10     3515.46     3745.64    132.69 o 
  -5   9  10      579.52      663.29     65.64 o 
  -4   9  10     5338.15     5476.11    207.20 o 
  -3   9  10     3325.00     3371.18    168.77 o 
  -2   9  10     3848.74     4135.07    175.85 o 
  -1   9  10     3730.08     3757.66    136.11 o 
   0   9  10     2201.42     2246.76     71.80 o 
   1   9  10     1836.00     1940.70     76.54 o 
   2   9  10     2081.88     2133.14    142.61 o 
   3   9  10     1755.56     1712.73     77.88 o 
   4   9  10     2084.77     2064.84     98.49 o 
   5   9  10     1617.13     1586.02    102.90 o 
   6   9  10     2427.76     2381.53    140.15 o 
   7   9  10      899.68      832.62    131.69 o 
  -9  10  10     1197.80     1245.56     81.84 o 
  -8  10  10     1363.83     1438.43     76.13 o 
  -7  10  10     1269.70     1384.04     76.26 o 
  -6  10  10      729.09      794.41     79.31 o 
  -5  10  10     1243.29     1421.92     70.11 o 
  -4  10  10     3246.62     3547.38    106.63 o 
  -3  10  10      619.73      694.31     71.63 o 
  -2  10  10     3242.69     3444.26     81.75 o 
  -1  10  10     2204.54     2205.11     81.35 o 
   0  10  10     3583.61     3809.33    119.06 o 
   1  10  10     1122.04     1232.01     65.62 o 
   2  10  10     2013.15     2041.26     78.63 o 
   3  10  10     2002.11     1984.49     95.21 o 
   4  10  10     1605.86     1613.98    127.64 o 
   5  10  10     1209.13     1185.73     90.90 o 
   6  10  10      935.40      886.14    119.65 o 
  -9  11  10      587.78      607.03     78.78 o 
  -8  11  10      296.52      335.66     95.89 o 
  -7  11  10     1793.78     2025.49     95.36 o 
  -6  11  10      856.65     1059.27    114.62 o 
  -5  11  10     2649.18     2942.84    117.39 o 
  -4  11  10      860.75      999.74     78.23 o 
  -3  11  10     1593.85     1755.42     78.15 o 
  -2  11  10     1823.18     1922.84     68.89 o 
  -1  11  10     1754.04     1893.19    102.16 o 
   0  11  10      143.28      182.04     80.34 o 
   1  11  10      298.58      360.02     73.54 o 
   2  11  10     1020.85     1101.77     80.75 o 
   3  11  10     2471.02     2287.36    337.86 o 
   4  11  10       44.80       26.61    100.45 o 
   5  11  10     1590.52     1464.63    114.88 o 
  -8  12  10      745.36      841.14     94.59 o 
  -7  12  10      623.60      677.50     94.64 o 
  -6  12  10      600.56      617.66     81.99 o 
  -5  12  10       83.44      117.90     75.31 o 
  -4  12  10     1271.62     1376.59     64.57 o 
  -3  12  10      177.62      191.95     63.83 o 
  -2  12  10     2488.32     2563.77     87.95 o 
  -1  12  10       27.93       -0.26     60.11 o 
   0  12  10     2270.53     2338.35    125.42 o 
   1  12  10      634.28      598.42     71.92 o 
   2  12  10     1914.44     1978.83     85.80 o 
   3  12  10      199.72      256.90    103.29 o 
   4  12  10      934.07      899.88    111.59 o 
  -7  13  10     1139.27     1178.31     92.20 o 
  -6  13  10      223.74      238.51     80.52 o 
  -5  13  10     2445.32     2738.77    131.92 o 
  -4  13  10      399.10      473.61     82.54 o 
  -3  13  10     1815.62     2020.79     93.92 o 
  -2  13  10      548.27      620.89     69.30 o 
  -1  13  10     2322.43     2200.02    213.85 o 
   0  13  10       15.37       41.94     93.19 o 
   1  13  10      766.63      710.49     94.57 o 
   2  13  10       29.58       11.78    108.00 o 
   3  13  10     1229.20     1156.02     95.20 o 
  -5  14  10      190.86      173.97    103.69 o 
  -4  14  10     1190.41     1388.67     92.33 o 
  -3  14  10       18.98       16.22     87.68 o 
  -2  14  10     1518.86     1476.36    101.85 o 
  -1  14  10      205.75      180.72    101.05 o 
   0  14  10     2324.32     2227.28    157.17 o 
   1  14  10      193.36      122.68    118.79 o 
  -2 -16  11      127.15       82.15     86.70 o 
  -1 -16  11      363.66      336.59     90.63 o 
   0 -16  11      726.09      789.50     89.44 o 
   1 -16  11      566.99      485.73     76.20 o 
   2 -16  11     1403.43     1407.84     78.37 o 
   3 -16  11      600.06      621.71     87.74 o 
   4 -16  11     1363.31     1461.51    108.79 o 
  -3 -15  11     1393.89     1403.86     97.39 o 
  -2 -15  11      755.84      771.84     88.09 o 
  -1 -15  11     2380.39     2429.13    165.59 o 
   0 -15  11      599.80      605.80     68.97 o 
   1 -15  11     1514.31     1470.19     79.14 o 
   2 -15  11      257.60      247.95     77.65 o 
   3 -15  11     1801.43     1928.11     76.96 o 
   4 -15  11      302.83      352.22     72.82 o 
   5 -15  11     1498.30     1300.45    106.20 o 
  -5 -14  11      342.62      297.08    101.14 o 
  -4 -14  11     2865.83     2888.04    291.15 o 
  -3 -14  11      790.83      871.04     74.83 o 
  -2 -14  11     1515.89     1511.70     77.25 o 
  -1 -14  11      782.47      808.77     59.13 o 
   0 -14  11     2874.37     2870.58    164.14 o 
   1 -14  11      567.44      574.16     63.73 o 
   2 -14  11     2079.23     2064.08     96.95 o 
   3 -14  11       17.76       58.98     56.61 o 
   4 -14  11     1452.53     1497.17     60.10 o 
   5 -14  11       64.72      128.09     68.67 o 
   6 -14  11     1136.21     1106.88     86.08 o 
  -6 -13  11      359.64      351.39     89.68 o 
  -5 -13  11     1847.10     1632.45    216.20 o 
  -4 -13  11        8.35       10.29     73.74 o 
  -3 -13  11     1385.30     1440.76     96.52 o 
  -2 -13  11      723.05      769.16     56.83 o 
  -1 -13  11     5672.33     5646.39    210.64 o 
   0 -13  11        8.06       19.43     55.14 o 
   1 -13  11     4744.25     4781.51    136.24 o 
   2 -13  11      335.18      366.76     61.79 o 
   3 -13  11     5760.14     5688.22    109.09 o 
   4 -13  11        5.46       59.61     56.02 o 
   5 -13  11     1467.45     1419.49     75.10 o 
   6 -13  11       30.82       52.39     59.28 o 
   7 -13  11     1835.72     1868.61     80.39 o 
  -7 -12  11       32.42       18.58    107.65 o 
  -6 -12  11     2479.05     2526.72     92.47 o 
  -5 -12  11      130.53      138.93     58.11 o 
  -4 -12  11     2839.01     2998.64    142.90 o 
  -3 -12  11       48.24       66.41     60.03 o 
  -2 -12  11     4492.68     4578.10    210.96 o 
  -1 -12  11       62.51       29.32     52.03 o 
   0 -12  11     5120.76     5014.62    182.93 o 
   1 -12  11       62.97       77.96     52.58 o 
   2 -12  11     6667.15     6659.56    154.89 o 
   3 -12  11      225.66      294.55     47.35 o 
   4 -12  11     2151.99     2102.83     60.32 o 
   5 -12  11       77.38       92.10     58.46 o 
   6 -12  11     2685.39     2749.57     87.13 o 
   7 -12  11      235.14      247.61     75.99 o 
   8 -12  11     1965.13     1905.90    126.32 o 
  -8 -11  11       41.07       21.73    200.73 o 
  -7 -11  11     1229.65     1345.04     88.36 o 
  -6 -11  11       73.35       78.37     84.54 o 
  -5 -11  11     2026.06     2079.51     66.24 o 
  -4 -11  11      364.88      375.09     72.39 o 
  -3 -11  11     2344.19     2446.52     70.66 o 
  -2 -11  11      173.50      180.37     64.86 o 
  -1 -11  11     5982.42     5796.81    159.13 o 
   0 -11  11       17.59       29.98     51.59 o 
   1 -11  11     6745.81     6478.95     70.35 o 
   2 -11  11      116.93      161.64     54.24 o 
   3 -11  11     3909.87     3966.06    115.59 o 
   4 -11  11      864.17      863.88     65.78 o 
   5 -11  11     3217.95     3349.76    114.44 o 
   6 -11  11      721.85      782.47     72.18 o 
   7 -11  11     1400.86     1423.06     78.64 o 
   8 -11  11       14.55       21.34     77.88 o 
   9 -11  11     2049.96     2123.17    118.89 o 
  -8 -10  11      994.12     1141.01    103.56 o 
  -7 -10  11       18.26       76.38     71.91 o 
  -6 -10  11     1860.20     1813.93     86.98 o 
  -5 -10  11     1787.71     1810.15     66.81 o 
  -4 -10  11     2536.16     2533.81    122.67 o 
  -3 -10  11     1178.05     1283.87     68.74 o 
  -2 -10  11     7936.43     7792.67    283.03 o 
  -1 -10  11     1117.72     1169.13     70.37 o 
   0 -10  11     4196.22     4126.47    146.95 o 
   1 -10  11      255.90      308.97     54.60 o 
   2 -10  11     5840.52     5733.01     89.44 o 
   3 -10  11      971.50      950.16     56.17 o 
   4 -10  11     2297.00     2312.50    100.85 o 
   5 -10  11      306.38      374.25     58.21 o 
   6 -10  11     2727.19     2897.72     96.85 o 
   7 -10  11      544.17      610.49     74.11 o 
   8 -10  11     1048.93     1099.61     95.80 o 
   9 -10  11      378.21      284.96    118.77 o 
  -9  -9  11      978.31      968.66     98.65 o 
  -8  -9  11      559.41      601.46     84.64 o 
  -7  -9  11     3481.25     3670.65    304.88 o 
  -6  -9  11     2344.84     2270.58    138.33 o 
  -5  -9  11     2280.62     2421.63     82.36 o 
  -4  -9  11     1055.12     1101.73     77.16 o 
  -3  -9  11     6301.24     6278.92    167.70 o 
  -2  -9  11     1701.94     1699.89     66.07 o 
  -1  -9  11     1896.95     1920.60     57.43 o 
   0  -9  11      138.88      159.39     52.49 o 
   1  -9  11     3218.30     3282.70     73.34 o 
   2  -9  11     2902.28     2930.86    120.94 o 
   3  -9  11     4523.66     4646.57    143.19 o 
   4  -9  11     2737.57     2753.30     69.64 o 
   5  -9  11     2298.80     2495.94     66.47 o 
   6  -9  11     2707.11     2746.78     70.70 o 
   7  -9  11     1558.41     1672.64     81.35 o 
   8  -9  11      318.73      281.95     92.38 o 
   9  -9  11     2220.74     2402.19    107.12 o 
  -9  -8  11      652.15      744.66    106.75 o 
  -8  -8  11     2903.19     3032.32    299.96 o 
  -7  -8  11     2019.13     2050.25    144.42 o 
  -6  -8  11     1550.34     1501.94     73.13 o 
  -5  -8  11     2385.06     2403.40     70.08 o 
  -4  -8  11     2924.60     2835.83    100.08 o 
  -3  -8  11     4544.85     4364.51     90.26 o 
  -2  -8  11     1968.76     1992.22    104.64 o 
  -1  -8  11     5944.59     5919.41     82.83 o 
   0  -8  11     4906.21     4839.83    127.59 o 
   1  -8  11     4023.13     3912.20    111.24 o 
   2  -8  11     2969.76     2964.81    136.25 o 
   3  -8  11     3340.90     3282.16    107.50 o 
   4  -8  11     3928.79     4104.20     96.23 o 
   5  -8  11     7067.38     7394.44    146.54 o 
   6  -8  11     1180.82     1275.48     55.95 o 
   7  -8  11     3013.47     3146.56    190.47 o 
   8  -8  11      820.81     1029.47    133.17 o 
   9  -8  11     1716.55     1731.86    193.71 o 
  10  -8  11      267.29      245.64    113.66 o 
 -10  -7  11     1596.52     1715.44     99.02 o 
  -9  -7  11      639.43      718.29    104.43 o 
  -8  -7  11     2093.94     2248.56    119.35 o 
  -7  -7  11     2732.13     2850.93    189.92 o 
  -6  -7  11     5707.12     5436.93    211.68 o 
  -5  -7  11       50.30       92.34     65.37 o 
  -4  -7  11     4626.40     4615.68    144.49 o 
  -3  -7  11     1498.37     1447.98     63.22 o 
  -2  -7  11     5941.03     5390.58     83.62 o 
  -1  -7  11     1517.24     1517.50     76.55 o 
   0  -7  11     5404.75     5304.34    106.35 o 
   1  -7  11     1170.10     1175.06     50.60 o 
   2  -7  11     3219.15     3402.57    137.84 o 
   3  -7  11     2769.31     2856.61     54.45 o 
   4  -7  11    11522.14    12275.50    207.49 o 
   5  -7  11      596.69      644.38     57.52 o 
   6  -7  11     4941.79     5195.75    183.94 o 
   7  -7  11      433.46      537.51     72.09 o 
   8  -7  11     3439.99     3623.54    119.63 o 
   9  -7  11       62.14       64.12     82.38 o 
  10  -7  11      955.24     1048.13    133.22 o 
 -10  -6  11      223.68      248.05    110.71 o 
  -9  -6  11      642.47      788.16     86.13 o 
  -8  -6  11     1251.75     1417.43     78.19 o 
  -7  -6  11     4511.86     4644.94    130.01 o 
  -6  -6  11      438.22      452.39     58.23 o 
  -5  -6  11      409.13      489.20     56.86 o 
  -4  -6  11      419.50      464.62     49.03 o 
  -3  -6  11     4575.06     4428.47    104.26 o 
  -2  -6  11      340.35      345.07     55.05 o 
  -1  -6  11     7151.33     6353.76    122.67 o 
   0  -6  11      165.21      159.41     50.22 o 
   1  -6  11    14931.94    14495.53    266.66 o 
   2  -6  11      103.16      109.20     59.66 o 
   3  -6  11     5901.18     6009.02    253.73 o 
   4  -6  11     6987.37     7244.13    292.95 o 
   5  -6  11     3750.70     3983.84    110.54 o 
   6  -6  11      309.01      301.60     73.43 o 
   7  -6  11     2581.31     2766.22    105.11 o 
   8  -6  11       22.77       73.02    104.17 o 
   9  -6  11     3553.57     3975.38    135.64 o 
  10  -6  11        3.84       29.85    102.63 o 
 -10  -5  11      734.93      871.82    108.55 o 
  -9  -5  11      156.44      193.50     95.86 o 
  -8  -5  11     2649.70     2915.63     90.27 o 
  -7  -5  11      119.92      180.01     89.80 o 
  -6  -5  11     7533.79     7622.00     76.09 o 
  -5  -5  11      158.19      233.12     65.37 o 
  -4  -5  11     7248.54     7287.13    183.79 o 
  -3  -5  11      137.77      149.12     59.59 o 
  -2  -5  11     5310.99     4928.36    149.11 o 
  -1  -5  11      828.36      772.07     52.41 o 
   0  -5  11    16673.81    16107.41    419.69 o 
   1  -5  11       43.05       80.75     53.31 o 
   2  -5  11     5527.07     5811.95    205.84 o 
   3  -5  11     1854.93     1814.15     64.01 o 
   4  -5  11     7691.13     8045.75    183.01 o 
   5  -5  11      792.60      792.21     55.30 o 
   6  -5  11     2704.26     2931.29     80.56 o 
   7  -5  11        7.66       67.90     78.14 o 
   8  -5  11     5655.21     5863.48    379.90 o 
   9  -5  11      413.82      490.25     92.17 o 
  10  -5  11     2392.40     2598.49    131.50 o 
 -11  -4  11     1690.65     1933.52    122.37 o 
 -10  -4  11       20.85      101.35    103.17 o 
  -9  -4  11     3005.80     3153.36    164.72 o 
  -8  -4  11        1.89       36.60     62.38 o 
  -7  -4  11     4587.70     4841.18    221.57 o 
  -6  -4  11        0.77       36.79     55.48 o 
  -5  -4  11     3598.45     3443.67     67.74 o 
  -4  -4  11     1992.86     2044.68     53.20 o 
  -3  -4  11    10507.83    10470.13    223.24 o 
  -2  -4  11        6.97       28.02     56.06 o 
  -1  -4  11    11981.14    11364.18    257.92 o 
   0  -4  11     1809.16     1683.62     66.75 o 
   1  -4  11     9296.40     8833.42    156.92 o 
   2  -4  11      291.79      352.64     59.59 o 
   3  -4  11     9082.05     8817.43    407.61 o 
   4  -4  11       34.46       62.35     57.28 o 
   5  -4  11     5372.66     5628.16    259.36 o 
   6  -4  11      278.01      357.10     74.22 o 
   7  -4  11     4573.41     4751.64    193.21 o 
   8  -4  11      287.22      273.09     75.68 o 
   9  -4  11     2021.23     2239.38     96.04 o 
  10  -4  11      555.34      613.78    124.91 o 
 -11  -3  11      156.32      313.60    114.79 o 
 -10  -3  11     1416.12     1625.69     85.34 o 
  -9  -3  11       82.30      113.18     73.48 o 
  -8  -3  11     2230.22     2273.98     95.80 o 
  -7  -3  11      696.09      682.28     82.84 o 
  -6  -3  11     3772.88     3606.83    167.03 o 
  -5  -3  11     1829.90     1790.31     66.03 o 
  -4  -3  11     5049.32     5040.65     70.10 o 
  -3  -3  11     5412.70     5556.71    113.77 o 
  -2  -3  11    11880.81    11290.87    390.99 o 
  -1  -3  11      485.66      470.34     63.70 o 
   0  -3  11    10383.07     9532.27    421.62 o 
   1  -3  11      174.26      141.63     58.68 o 
   2  -3  11    11390.23    11100.80    310.94 o 
   3  -3  11     1153.38     1252.86     65.69 o 
   4  -3  11     3641.91     3579.63    190.49 o 
   5  -3  11     1033.31     1047.64     72.36 o 
   6  -3  11     3826.56     4138.02    139.65 o 
   7  -3  11     2060.37     2196.24     82.59 o 
   8  -3  11     2428.95     2726.51    110.18 o 
   9  -3  11      427.29      488.87     94.03 o 
  10  -3  11     1749.30     1765.88    157.67 o 
 -11  -2  11     1142.59     1316.87    101.87 o 
 -10  -2  11      138.61      148.37     85.18 o 
  -9  -2  11     3832.68     4093.00    115.64 o 
  -8  -2  11      449.00      511.03     69.38 o 
  -7  -2  11     4685.51     4746.20    289.55 o 
  -6  -2  11       29.88       56.22     56.36 o 
  -5  -2  11     7372.63     7353.37    211.75 o 
  -4  -2  11     4501.18     4426.99    206.83 o 
  -3  -2  11     3379.05     3273.16     83.61 o 
  -2  -2  11     1678.63     1619.38     65.39 o 
  -1  -2  11     5866.66     5164.85    126.76 o 
   0  -2  11    10216.41    10041.56    286.38 o 
   1  -2  11     2149.70     2010.39     77.09 o 
   2  -2  11     1347.26     1280.33     64.24 o 
   3  -2  11    11413.47    11682.39    783.00 o 
   4  -2  11     5104.73     5266.39    250.49 o 
   5  -2  11     4752.90     4705.19    100.51 o 
   6  -2  11      756.77      843.08     94.26 o 
   7  -2  11     2527.75     2639.02    117.62 o 
   8  -2  11     1131.35     1261.59     85.80 o 
   9  -2  11      565.93      676.16     90.78 o 
  10  -2  11      711.82      839.72    129.72 o 
 -11  -1  11      328.61      336.73     96.00 o 
 -10  -1  11      757.22      763.69     89.36 o 
  -9  -1  11      984.50     1098.85     77.00 o 
  -8  -1  11     3134.61     3224.42     73.69 o 
  -7  -1  11      655.83      708.51     73.73 o 
  -6  -1  11     9402.08     8954.08    378.83 o 
  -5  -1  11     4920.73     4793.81    247.37 o 
  -4  -1  11     5625.89     5471.94    346.06 o 
  -3  -1  11     3711.78     3508.05    212.55 o 
  -2  -1  11     6859.36     6080.96     95.22 o 
  -1  -1  11    11290.85    10545.16     97.97 o 
   0  -1  11      895.06      711.46     79.60 o 
   1  -1  11     6252.91     6002.87    312.53 o 
   2  -1  11    14834.69    14397.42    758.58 o 
   3  -1  11     4487.18     4636.89    168.19 o 
   4  -1  11     5346.08     5294.60    255.31 o 
   5  -1  11      469.70      542.93     65.08 o 
   6  -1  11     5554.97     5567.05    115.62 o 
   7  -1  11     2330.89     2387.17     77.83 o 
   8  -1  11      280.95      352.29     86.28 o 
   9  -1  11      942.60      995.54     95.07 o 
  10  -1  11      836.26      880.62    129.15 o 
 -11   0  11      565.45      584.90     81.05 o 
 -10   0  11     1024.68     1112.38     82.67 o 
  -9   0  11      522.72      579.04     78.96 o 
  -8   0  11     3482.18     3424.95     90.45 o 
  -7   0  11     3437.05     3399.56    172.25 o 
  -6   0  11     4261.75     4061.42    280.28 o 
  -5   0  11     8539.93     8520.59    397.19 o 
  -4   0  11    10356.31     9983.88    316.87 o 
  -3   0  11     6659.68     6779.93    136.47 o 
  -2   0  11     7149.67     7286.89    191.70 o 
  -1   0  11     3100.40     3007.29    170.93 o 
   0   0  11     6496.59     6950.73    300.97 o 
   1   0  11     2894.50     2786.17    221.07 o 
   2   0  11     6473.18     5832.75    332.49 o 
   3   0  11     2509.27     2444.68     89.30 o 
   4   0  11     6939.26     7034.79    195.79 o 
   5   0  11     6135.79     6288.99    230.74 o 
   6   0  11     6637.30     6887.32    113.60 o 
   7   0  11      880.70      920.80    102.27 o 
   8   0  11     2003.00     2027.60    110.70 o 
   9   0  11     1659.73     1772.67    119.94 o 
  10   0  11     1611.39     1693.24    170.68 o 
 -11   1  11     1360.92     1385.31     84.73 o 
 -10   1  11      950.66      991.22     80.35 o 
  -9   1  11     2671.38     2615.05    160.24 o 
  -8   1  11      509.61      573.11     75.14 o 
  -7   1  11     1506.17     1527.63    112.99 o 
  -6   1  11     1439.08     1461.04     66.75 o 
  -5   1  11     6878.12     6850.94    166.21 o 
  -4   1  11     1596.37     1700.19     68.04 o 
  -3   1  11     4311.86     4352.91     87.85 o 
  -2   1  11     1157.60     1206.68     69.07 o 
  -1   1  11    16914.44    16863.20    867.81 o 
   0   1  11     1553.67     1574.72     67.75 o 
   1   1  11    11892.68    11334.28    470.75 o 
   2   1  11      428.40      465.61     71.77 o 
   3   1  11    10579.04    10642.28    531.58 o 
   4   1  11     2613.78     2448.45    122.72 o 
   5   1  11     4408.92     4653.35    211.72 o 
   6   1  11     1064.73     1143.68    131.14 o 
   7   1  11     3343.93     3435.10    111.49 o 
   8   1  11       31.39       60.38    109.35 o 
   9   1  11     2613.55     2894.76    230.74 o 
  10   1  11      297.17      403.69    139.44 o 
 -11   2  11      852.24      888.14     82.53 o 
 -10   2  11     3172.43     3097.40     96.52 o 
  -9   2  11       48.76      115.22     66.93 o 
  -8   2  11     3089.06     3114.79    186.39 o 
  -7   2  11      471.14      498.40     63.93 o 
  -6   2  11     4699.02     4720.71    160.85 o 
  -5   2  11      589.19      586.46     58.64 o 
  -4   2  11     8607.83     9162.47    302.13 o 
  -3   2  11     1990.90     1922.59     69.47 o 
  -2   2  11     7462.56     6974.83    183.79 o 
  -1   2  11     1303.88     1340.88     67.68 o 
   0   2  11     6345.88     6199.06    217.17 o 
   1   2  11     2884.74     2759.89     80.62 o 
   2   2  11    10907.68    10580.89    345.43 o 
   3   2  11      501.07      534.27     61.05 o 
   4   2  11     2986.10     2801.73     72.97 o 
   5   2  11      322.51      280.04     79.09 o 
   6   2  11     6185.20     6142.79    168.68 o 
   7   2  11      108.69      181.79    103.28 o 
   8   2  11     1512.35     1499.75    117.45 o 
   9   2  11      283.61      286.94    125.63 o 
  10   2  11     2074.08     2112.11    147.59 o 
 -11   3  11     3007.08     2979.42     92.82 o 
 -10   3  11       59.81       58.44     77.42 o 
  -9   3  11     4975.67     4794.15    215.15 o 
  -8   3  11      311.22      320.85     60.91 o 
  -7   3  11     5054.60     5034.41     82.23 o 
  -6   3  11      401.04      382.07     52.28 o 
  -5   3  11     1743.94     1670.80     59.48 o 
  -4   3  11      105.97       97.54     53.70 o 
  -3   3  11     8921.00     8386.91    511.35 o 
  -2   3  11     2760.42     2910.83    200.84 o 
  -1   3  11    12983.84    12998.86    352.39 o 
   0   3  11        6.00       26.19     63.67 o 
   1   3  11    17669.73    17269.54    658.79 o 
   2   3  11     3416.44     3256.83    141.46 o 
   3   3  11     6870.97     6498.13    159.08 o 
   4   3  11      830.11      806.83     70.37 o 
   5   3  11     4422.43     4530.59     91.15 o 
   6   3  11        1.76       38.05     90.01 o 
   7   3  11     2073.02     2016.28    113.53 o 
   8   3  11       16.06       -9.04    119.97 o 
   9   3  11     1498.09     1522.39    138.28 o 
 -11   4  11        0.37      107.78     99.21 o 
 -10   4  11     3323.37     3247.50    122.96 o 
  -9   4  11       53.21      121.01     82.29 o 
  -8   4  11     1740.01     1672.10     64.58 o 
  -7   4  11      142.94       83.80     62.50 o 
  -6   4  11     4033.88     4104.30    174.40 o 
  -5   4  11      443.48      470.68     61.83 o 
  -4   4  11     6073.69     5969.75    240.58 o 
  -3   4  11     2825.04     2971.42    120.14 o 
  -2   4  11     7836.80     7340.08    300.54 o 
  -1   4  11      525.21      560.63     59.25 o 
   0   4  11     9290.42     8917.17    347.13 o 
   1   4  11       65.09       93.00     67.61 o 
   2   4  11     3360.37     3389.00    127.44 o 
   3   4  11      899.74      820.70     66.13 o 
   4   4  11     3558.41     3480.20    122.96 o 
   5   4  11      492.94      510.51     74.95 o 
   6   4  11     2508.24     2341.22     93.98 o 
   7   4  11      183.08      204.77    115.86 o 
   8   4  11     2762.47     2769.45    236.25 o 
   9   4  11      245.48      224.72    147.21 o 
 -11   5  11     1360.96     1351.20     91.88 o 
 -10   5  11        8.90       20.90     80.62 o 
  -9   5  11     2364.52     2378.32    128.37 o 
  -8   5  11      108.51      144.04     62.09 o 
  -7   5  11     4075.14     4031.52    175.99 o 
  -6   5  11      116.39      163.63     60.29 o 
  -5   5  11     3383.75     3494.13    158.05 o 
  -4   5  11       99.57      125.17     66.88 o 
  -3   5  11     4673.96     4652.17    128.38 o 
  -2   5  11      946.05      984.64     53.75 o 
  -1   5  11     3608.66     3500.45     65.03 o 
   0   5  11     1474.35     1420.16     69.21 o 
   1   5  11     6113.22     6132.34    209.95 o 
   2   5  11     3974.58     3730.60    158.36 o 
   3   5  11     4527.66     4326.11    203.44 o 
   4   5  11      399.71      379.21     67.49 o 
   5   5  11     3473.08     3589.46     89.17 o 
   6   5  11     1150.56     1133.19     82.69 o 
   7   5  11     2993.53     2808.75    186.54 o 
   8   5  11      592.15      471.37    142.57 o 
   9   5  11      963.98      923.98    282.30 o 
 -11   6  11      241.35      294.07     78.49 o 
 -10   6  11      936.80      960.25     84.02 o 
  -9   6  11       50.99      101.30     61.68 o 
  -8   6  11     2091.90     2170.96    105.52 o 
  -7   6  11     1715.67     1826.21    109.89 o 
  -6   6  11     5965.09     6002.77    284.21 o 
  -5   6  11      443.89      475.21     60.41 o 
  -4   6  11     5914.84     5979.15    256.76 o 
  -3   6  11     3842.80     4069.75    147.67 o 
  -2   6  11     4688.53     4793.75     84.14 o 
  -1   6  11      368.74      397.24     55.28 o 
   0   6  11     7816.18     7672.10    233.93 o 
   1   6  11     2796.96     2702.89     84.82 o 
   2   6  11     2587.44     2567.52    101.23 o 
   3   6  11     1776.57     1600.96     71.46 o 
   4   6  11     4079.80     4020.31    156.64 o 
   5   6  11     3007.37     3020.53     86.34 o 
   6   6  11      496.80      535.52     89.04 o 
   7   6  11      980.05      917.93    104.99 o 
   8   6  11      906.21      886.93    202.33 o 
 -10   7  11      597.24      621.55     96.91 o 
  -9   7  11     1149.62     1107.80     79.54 o 
  -8   7  11     2148.69     2086.47     94.21 o 
  -7   7  11     1177.45     1186.19     60.80 o 
  -6   7  11     1657.69     1723.28     68.83 o 
  -5   7  11     6075.76     6022.75    283.96 o 
  -4   7  11     2340.30     2448.69     95.94 o 
  -3   7  11     2759.36     2973.54    127.04 o 
  -2   7  11      295.01      334.16     55.61 o 
  -1   7  11     1774.90     1835.75     54.69 o 
   0   7  11     3746.93     3693.96     92.76 o 
   1   7  11      566.36      574.90     60.39 o 
   2   7  11     2802.59     2718.49    107.79 o 
   3   7  11     2760.33     2691.25    108.92 o 
   4   7  11     3816.41     3788.01    109.38 o 
   5   7  11     1406.46     1415.45     89.30 o 
   6   7  11      983.09      956.79    105.54 o 
   7   7  11     1318.06     1238.40    120.42 o 
   8   7  11     1495.77     1391.22    248.26 o 
 -10   8  11      264.21      217.90     87.04 o 
  -9   8  11      629.51      683.06     80.12 o 
  -8   8  11      993.79     1013.15     65.89 o 
  -7   8  11     1872.87     1895.32    119.06 o 
  -6   8  11     2136.41     2165.14     76.00 o 
  -5   8  11     1740.91     1744.84     61.68 o 
  -4   8  11      778.63      881.67     68.49 o 
  -3   8  11     3979.37     4051.68    175.09 o 
  -2   8  11      144.18      149.92     56.83 o 
  -1   8  11     2561.02     2628.82     87.27 o 
   0   8  11     2133.81     2022.42    102.94 o 
   1   8  11     4424.65     4640.59    182.64 o 
   2   8  11     2434.96     2492.22    123.99 o 
   3   8  11     2459.73     2380.97     83.95 o 
   4   8  11     1958.64     1827.99     76.62 o 
   5   8  11     3119.13     3016.95    207.22 o 
   6   8  11      857.75      912.54    115.15 o 
   7   8  11     2277.04     2033.95    350.87 o 
 -10   9  11     1435.59     1464.71     99.10 o 
  -9   9  11      173.50      272.69     89.20 o 
  -8   9  11     2004.20     1971.56     73.95 o 
  -7   9  11      516.82      553.54     69.58 o 
  -6   9  11     2859.19     2833.95    199.09 o 
  -5   9  11     1214.95     1257.41     82.50 o 
  -4   9  11     4260.05     4587.36    233.64 o 
  -3   9  11     1209.71     1312.70     63.87 o 
  -2   9  11     3672.10     3691.52     86.69 o 
  -1   9  11     1114.35     1095.47     63.16 o 
   0   9  11     2300.61     2266.23     76.44 o 
   1   9  11      340.18      361.87     64.43 o 
   2   9  11     2268.30     2304.48    142.61 o 
   3   9  11      189.56      264.47     91.82 o 
   4   9  11     4541.00     4700.17    325.85 o 
   5   9  11      218.63      219.05    104.89 o 
   6   9  11     2425.17     2283.21    167.18 o 
   7   9  11      231.78      266.28    187.20 o 
  -9  10  11     2370.05     2387.01    144.92 o 
  -8  10  11        6.85       53.13     72.97 o 
  -7  10  11     1605.70     1647.32    102.88 o 
  -6  10  11      603.70      673.05     69.26 o 
  -5  10  11     3513.37     3699.86    149.13 o 
  -4  10  11      208.12      227.25     62.62 o 
  -3  10  11     3028.40     3201.23    177.68 o 
  -2  10  11       59.43       95.23     62.81 o 
  -1  10  11     6636.84     6620.75    250.77 o 
   0  10  11       28.67       27.10     66.84 o 
   1  10  11     5294.47     5486.60    134.67 o 
   2  10  11      256.48      299.67     72.62 o 
   3  10  11     5364.86     5376.57    267.28 o 
   4  10  11       48.26       62.49     81.38 o 
   5  10  11     2012.22     1943.46    163.17 o 
   6  10  11      161.91      208.77    127.56 o 
  -8  11  11      820.44      886.35     74.91 o 
  -7  11  11       30.88       71.00     68.40 o 
  -6  11  11     2589.76     2597.32    162.70 o 
  -5  11  11      122.94      122.59     73.32 o 
  -4  11  11     4113.32     4535.58    227.14 o 
  -3  11  11       96.53      182.08     78.55 o 
  -2  11  11     8133.83     8552.28    103.31 o 
  -1  11  11      166.80      183.23     65.56 o 
   0  11  11     4057.17     4374.59     81.46 o 
   1  11  11       35.63       77.43     74.33 o 
   2  11  11     2769.01     2767.32    102.61 o 
   3  11  11      317.74      352.80    102.17 o 
   4  11  11     1506.00     1580.04    166.18 o 
   5  11  11      156.94      208.27    119.42 o 
  -8  12  11       61.13       67.07    198.21 o 
  -7  12  11     1160.49     1224.56     99.59 o 
  -6  12  11        5.35       53.64     84.16 o 
  -5  12  11     1405.07     1560.04    117.15 o 
  -4  12  11       19.41       15.44     63.98 o 
  -3  12  11     1522.30     1722.06     97.24 o 
  -2  12  11      210.49      238.62     74.57 o 
  -1  12  11     2598.73     2610.95    156.29 o 
   0  12  11     1384.69     1479.76     95.22 o 
   1  12  11     1676.07     1778.89     94.21 o 
   2  12  11      529.28      519.85    114.12 o 
   3  12  11     2942.29     2688.91    183.19 o 
   4  12  11      158.74       38.10    125.13 o 
  -6  13  11     1149.60     1293.34     91.58 o 
  -5  13  11      589.42      667.02     82.38 o 
  -4  13  11     2211.88     2451.98    118.74 o 
  -3  13  11      284.70      351.30     79.41 o 
  -2  13  11     2717.29     2781.29     95.06 o 
  -1  13  11      358.98      324.22     92.99 o 
   0  13  11     1555.17     1437.09    259.81 o 
   1  13  11      141.32      164.35     80.58 o 
   2  13  11      897.23     1008.68    119.12 o 
   3  13  11      408.25      470.50    117.12 o 
  -5  14  11      536.52      677.74     97.03 o 
  -4  14  11      201.18      315.97     95.74 o 
  -3  14  11     1860.01     2061.03     97.22 o 
  -2  14  11      399.07      359.07     95.83 o 
  -1  14  11      386.60      223.51    107.31 o 
   0  14  11      792.61      780.41    107.03 o 
   1  14  11      433.54      514.28    128.20 o 
  -1 -16  12     1273.19     1415.40    102.16 o 
   0 -16  12       29.20        2.95     77.50 o 
   1 -16  12     1607.95     1529.96     87.08 o 
   2 -16  12      257.97      264.42     88.60 o 
   3 -16  12     1893.13     1707.93     76.22 o 
  -3 -15  12      214.53      273.14     81.17 o 
  -2 -15  12     1460.91     1515.53     78.03 o 
  -1 -15  12       68.75       70.64     76.76 o 
   0 -15  12     2124.54     2132.17     94.79 o 
   1 -15  12      375.69      428.85     81.33 o 
   2 -15  12     1808.88     1794.50     96.12 o 
   3 -15  12       25.37       70.47     71.98 o 
   4 -15  12     2865.07     2780.24     82.54 o 
   5 -15  12       20.72       49.31     88.04 o 
  -5 -14  12     1126.30     1137.28    108.36 o 
  -4 -14  12      721.75      652.97     86.53 o 
  -3 -14  12     2289.72     2294.21     90.20 o 
  -2 -14  12       17.10       45.07     61.27 o 
  -1 -14  12     1568.37     1474.31     78.88 o 
   0 -14  12      756.62      782.52     68.48 o 
   1 -14  12      888.84      883.11     75.58 o 
   2 -14  12       17.32       26.27     63.66 o 
   3 -14  12     1870.28     1894.28     73.57 o 
   4 -14  12      693.48      726.77     72.67 o 
   5 -14  12     1300.63     1399.20     78.33 o 
   6 -14  12       23.56       66.00     86.67 o 
  -6 -13  12     1114.91     1200.36    104.64 o 
  -5 -13  12       98.39      154.77     69.00 o 
  -4 -13  12     1663.42     1756.61    120.75 o 
  -3 -13  12       65.92      102.35     59.62 o 
  -2 -13  12     1276.75     1297.31     66.70 o 
  -1 -13  12     1123.49     1225.45     65.84 o 
   0 -13  12     1549.59     1551.61     67.37 o 
   1 -13  12     1223.38     1195.07     58.65 o 
   2 -13  12     2357.38     2367.18     73.70 o 
   3 -13  12      401.52      438.63     64.08 o 
   4 -13  12     1659.04     1716.37     76.78 o 
   5 -13  12      188.26      199.74     69.26 o 
   6 -13  12     1953.59     2070.47     85.64 o 
   7 -13  12      540.59      601.42     89.36 o 
  -7 -12  12     1106.48     1187.01    100.90 o 
  -6 -12  12      947.80      979.08    101.86 o 
  -5 -12  12     1642.95     1693.41     76.86 o 
  -4 -12  12      646.28      687.71     96.60 o 
  -3 -12  12     2507.83     2534.87     79.24 o 
  -2 -12  12     1873.94     1953.20    115.05 o 
  -1 -12  12     3019.84     3083.97    136.83 o 
   0 -12  12     2034.71     2045.91     89.51 o 
   1 -12  12     5150.75     5062.43     91.03 o 
   2 -12  12     2275.83     2277.71     66.69 o 
   3 -12  12     1149.14     1195.77     62.80 o 
   4 -12  12      692.59      718.68     70.44 o 
   5 -12  12     1894.71     2025.62     90.88 o 
   6 -12  12      692.53      724.25     66.59 o 
   7 -12  12      943.19      979.41     89.20 o 
   8 -12  12      752.64      740.79     88.22 o 
  -7 -11  12      786.79      935.93    102.78 o 
  -6 -11  12     1897.23     1964.97    112.27 o 
  -5 -11  12     2790.02     2970.48     96.76 o 
  -4 -11  12     1254.88     1281.35     91.30 o 
  -3 -11  12     1765.51     1879.34     90.84 o 
  -2 -11  12     2333.20     2429.16    105.48 o 
  -1 -11  12     3449.55     3495.15    107.92 o 
   0 -11  12     1342.65     1303.45     67.41 o 
   1 -11  12     2922.14     2927.00     62.18 o 
   2 -11  12     2133.19     2251.39     63.84 o 
   3 -11  12     5685.87     5569.54    102.30 o 
   4 -11  12     1202.69     1308.64     62.92 o 
   5 -11  12     2151.61     2225.71     67.04 o 
   6 -11  12     1020.50     1049.22     69.70 o 
   7 -11  12     2850.17     2954.38    107.21 o 
   8 -11  12      815.87      829.65     90.31 o 
  -8 -10  12     1015.60      961.21    102.19 o 
  -7 -10  12      724.98      803.55    100.66 o 
  -6 -10  12     2592.85     2625.29    123.83 o 
  -5 -10  12       94.03       85.52     74.47 o 
  -4 -10  12     2526.25     2645.07     91.90 o 
  -3 -10  12      935.19     1016.64     71.39 o 
  -2 -10  12     3181.95     3175.11    111.33 o 
  -1 -10  12      535.45      532.26     55.77 o 
   0 -10  12     1890.70     1837.84     66.90 o 
   1 -10  12     2395.22     2471.81     85.25 o 
   2 -10  12    10625.49    10649.24    260.37 o 
   3 -10  12      157.35      193.83     61.67 o 
   4 -10  12     3180.30     3287.70     70.76 o 
   5 -10  12     1232.97     1291.82     68.07 o 
   6 -10  12     3293.80     3435.94    101.43 o 
   7 -10  12      136.29      143.98     62.06 o 
   8 -10  12     1021.20      992.12    115.18 o 
   9 -10  12      191.71      212.51    110.03 o 
  -9  -9  12      637.85      627.28    109.91 o 
  -8  -9  12      234.90      246.92    103.94 o 
  -7  -9  12     2065.63     2205.56    199.90 o 
  -6  -9  12      320.39      332.66     69.73 o 
  -5  -9  12     4510.83     4571.13    160.53 o 
  -4  -9  12     1010.99     1009.56     56.11 o 
  -3  -9  12     4104.22     3941.17     66.73 o 
  -2  -9  12     1010.04     1035.35     64.95 o 
  -1  -9  12     2156.31     2247.27     56.85 o 
   0  -9  12     2254.19     2242.56     54.80 o 
   1  -9  12     3799.41     3753.77     54.95 o 
   2  -9  12      589.00      586.81     50.62 o 
   3  -9  12     6402.36     6492.37    230.75 o 
   4  -9  12      977.60      987.52     52.86 o 
   5  -9  12     5137.33     5614.69    117.04 o 
   6  -9  12        6.04       20.22     56.41 o 
   7  -9  12     2330.78     2548.48    230.81 o 
   8  -9  12      363.07      391.73     77.99 o 
   9  -9  12     1808.46     1901.95    110.63 o 
  -9  -8  12      707.10      764.41    105.54 o 
  -8  -8  12     2369.09     2624.22    122.24 o 
  -7  -8  12      275.64      329.29     75.47 o 
  -6  -8  12     2830.68     2795.01     81.93 o 
  -5  -8  12      206.78      193.93     72.38 o 
  -4  -8  12     4302.49     4348.05    185.24 o 
  -3  -8  12       91.53       89.48     53.61 o 
  -2  -8  12    10380.65     9632.92    141.17 o 
  -1  -8  12      694.88      739.12     78.26 o 
   0  -8  12    10316.22    10160.58    406.31 o 
   1  -8  12      265.89      241.20     56.31 o 
   2  -8  12    10742.33    10759.62    224.39 o 
   3  -8  12       27.51       41.43     53.52 o 
   4  -8  12     8705.35     9190.01    153.66 o 
   5  -8  12       19.07       67.10     57.12 o 
   6  -8  12     3656.65     3784.11    268.18 o 
   7  -8  12       40.22       78.05     71.48 o 
   8  -8  12     2130.36     2229.38    196.71 o 
   9  -8  12        7.87       26.14    127.70 o 
  -9  -7  12      752.91      764.86     93.48 o 
  -8  -7  12       90.07       82.95     80.52 o 
  -7  -7  12     2997.75     3011.84    124.16 o 
  -6  -7  12      144.72      200.35     64.40 o 
  -5  -7  12     5216.95     5275.50    131.66 o 
  -4  -7  12     1482.15     1496.10     54.33 o 
  -3  -7  12    18721.27    17726.89    547.79 o 
  -2  -7  12      573.27      569.69     55.73 o 
  -1  -7  12     6050.29     5773.27    229.64 o 
   0  -7  12        4.29       19.20     58.11 o 
   1  -7  12     8139.48     7879.51    182.66 o 
   2  -7  12      947.62     1022.50     50.46 o 
   3  -7  12     3555.05     3655.02    192.98 o 
   4  -7  12       10.07       30.76     56.01 o 
   5  -7  12     4437.11     4650.01    181.17 o 
   6  -7  12     3638.08     3796.80    164.14 o 
   7  -7  12     2126.41     2394.37    121.90 o 
   8  -7  12      166.34      228.24     80.36 o 
   9  -7  12     2171.17     2297.39    125.82 o 
  10  -7  12      439.96      476.59    110.97 o 
 -10  -6  12     1198.23     1234.11    121.25 o 
  -9  -6  12       21.65       47.40    103.07 o 
  -8  -6  12     3552.86     3957.27    131.05 o 
  -7  -6  12      248.39      181.02     68.06 o 
  -6  -6  12     5466.70     5470.14    142.03 o 
  -5  -6  12      114.40      115.43     60.26 o 
  -4  -6  12     3799.71     3618.10     69.68 o 
  -3  -6  12     1977.72     1865.84     61.36 o 
  -2  -6  12     2713.04     2573.09     83.37 o 
  -1  -6  12     1150.34     1144.15     52.62 o 
   0  -6  12     5854.01     5506.65     93.20 o 
   1  -6  12     3826.59     3743.23     95.58 o 
   2  -6  12     5275.71     5200.34    177.87 o 
   3  -6  12      569.41      565.98     54.32 o 
   4  -6  12     6207.15     6463.47    157.03 o 
   5  -6  12     2016.41     2128.40     64.36 o 
   6  -6  12     2629.31     2666.58     98.83 o 
   7  -6  12     1119.98     1248.03     74.97 o 
   8  -6  12     1796.71     2166.22    112.17 o 
   9  -6  12      451.68      478.14     96.56 o 
  10  -6  12      649.95      801.08    168.18 o 
 -10  -5  12      370.13      431.01    100.92 o 
  -9  -5  12     1613.67     1778.71     81.84 o 
  -8  -5  12      621.17      629.67     88.93 o 
  -7  -5  12     2670.58     2675.01     73.60 o 
  -6  -5  12       91.71       75.34     71.43 o 
  -5  -5  12     8704.02     8422.05    231.59 o 
  -4  -5  12     4220.29     4103.20    120.94 o 
  -3  -5  12     5918.93     5920.15    104.47 o 
  -2  -5  12     2397.49     2301.88     54.50 o 
  -1  -5  12     6747.89     6305.79    152.58 o 
   0  -5  12     4310.40     4192.12    136.59 o 
   1  -5  12     4043.78     3941.83    210.38 o 
   2  -5  12     1032.80     1036.42     61.70 o 
   3  -5  12     4573.36     4768.29    120.73 o 
   4  -5  12     3703.40     3950.49    122.88 o 
   5  -5  12     4835.93     4894.74    185.96 o 
   6  -5  12     3000.97     3128.72    192.70 o 
   7  -5  12     2124.66     2211.13    140.15 o 
   8  -5  12     2896.18     3061.90    111.62 o 
   9  -5  12      351.19      379.51     85.80 o 
  10  -5  12      449.41      559.69     95.18 o 
 -10  -4  12      883.16      902.29     91.26 o 
  -9  -4  12     1620.16     1746.06     77.05 o 
  -8  -4  12     2655.95     2620.70     96.66 o 
  -7  -4  12     1316.36     1227.14     65.36 o 
  -6  -4  12     4489.73     4565.23    125.13 o 
  -5  -4  12      578.91      572.26     63.23 o 
  -4  -4  12     3791.92     3534.12     70.37 o 
  -3  -4  12     5529.62     5507.02     73.69 o 
  -2  -4  12     4038.19     4058.77    131.79 o 
  -1  -4  12     3368.65     3346.28     99.19 o 
   0  -4  12     1310.38     1082.61     56.92 o 
   1  -4  12     9279.03     9304.66    277.42 o 
   2  -4  12     2707.42     2568.80     67.63 o 
   3  -4  12     6002.65     6014.26    157.78 o 
   4  -4  12     2622.14     2595.37     75.46 o 
   5  -4  12     4477.83     4784.20    279.30 o 
   6  -4  12     3054.36     3231.89     84.99 o 
   7  -4  12     5467.49     5978.47    202.21 o 
   8  -4  12      714.33      826.26     86.54 o 
   9  -4  12      443.96      480.29     83.08 o 
  10  -4  12      828.18     1019.92    134.04 o 
 -11  -3  12      538.17      615.39    119.96 o 
 -10  -3  12      743.65      811.61     92.85 o 
  -9  -3  12     1622.22     1770.35     98.97 o 
  -8  -3  12     1570.84     1538.49     75.77 o 
  -7  -3  12      540.63      551.95     69.13 o 
  -6  -3  12      782.58      784.97     54.97 o 
  -5  -3  12     2782.43     2751.53     94.79 o 
  -4  -3  12     9330.16     9522.52    122.07 o 
  -3  -3  12      626.65      603.58     64.52 o 
  -2  -3  12     7964.26     7490.10    183.21 o 
  -1  -3  12     8463.67     8042.53    122.09 o 
   0  -3  12    13282.60    12694.48    356.46 o 
   1  -3  12     1278.57     1124.77     58.16 o 
   2  -3  12     2533.64     2210.62     69.16 o 
   3  -3  12     3353.55     3180.55     90.94 o 
   4  -3  12     7576.51     7679.01    420.32 o 
   5  -3  12      605.19      687.83     92.10 o 
   6  -3  12     3013.73     3153.77    102.11 o 
   7  -3  12     1580.67     1813.64    197.21 o 
   8  -3  12     4842.40     5154.01    172.68 o 
   9  -3  12      100.34      178.06    118.41 o 
  10  -3  12      762.74      813.96    109.44 o 
 -11  -2  12      793.49      850.29    103.04 o 
 -10  -2  12      746.41      915.18     93.27 o 
  -9  -2  12     3770.23     3967.72    189.28 o 
  -8  -2  12      506.49      558.70     75.54 o 
  -7  -2  12     3776.10     3708.22     88.49 o 
  -6  -2  12      360.20      322.64     63.74 o 
  -5  -2  12     6413.37     6151.01    276.89 o 
  -4  -2  12     1203.21     1125.85     57.39 o 
  -3  -2  12     8562.60     7833.19    180.36 o 
  -2  -2  12     1590.00     1238.60     63.83 o 
  -1  -2  12     8656.95     7945.71    242.60 o 
   0  -2  12     1748.32     1425.93    118.36 o 
   1  -2  12     6513.43     6234.12    113.14 o 
   2  -2  12     1202.03     1257.43     64.73 o 
   3  -2  12     6856.26     6942.45    337.10 o 
   4  -2  12       25.27       29.08     71.86 o 
   5  -2  12     5168.35     5428.60    328.35 o 
   6  -2  12      835.84      815.67     80.57 o 
   7  -2  12     5454.56     5957.06    159.17 o 
   8  -2  12       19.16        1.50     77.00 o 
   9  -2  12     1301.70     1328.35     99.25 o 
  10  -2  12      213.41      301.71    108.84 o 
 -11  -1  12      502.04      561.18     97.52 o 
 -10  -1  12     2768.09     2982.55    128.63 o 
  -9  -1  12       20.39       73.20     67.06 o 
  -8  -1  12     3120.91     3056.98    167.75 o 
  -7  -1  12      422.64      489.28     74.34 o 
  -6  -1  12     6375.46     6305.31    353.25 o 
  -5  -1  12      354.65      306.70     71.09 o 
  -4  -1  12     2002.26     1915.80    103.38 o 
  -3  -1  12        8.40       43.55     63.05 o 
  -2  -1  12    11285.46    10166.17    159.23 o 
  -1  -1  12       26.71       54.28     69.65 o 
   0  -1  12    11453.03    11073.37    181.52 o 
   1  -1  12      566.00      462.23     69.64 o 
   2  -1  12    13538.05    13062.84    843.54 o 
   3  -1  12      565.77      572.46     69.74 o 
   4  -1  12     5874.83     5421.63    235.34 o 
   5  -1  12      399.29      422.09     91.65 o 
   6  -1  12     3461.78     3800.36     97.10 o 
   7  -1  12       15.91       34.21    101.49 o 
   8  -1  12     2912.99     2927.76    266.28 o 
   9  -1  12        0.09       42.81    119.86 o 
  10  -1  12     1756.75     1811.46    139.09 o 
 -11   0  12     1950.00     1899.59    140.59 o 
 -10   0  12       97.27      141.58     81.81 o 
  -9   0  12     3268.85     3428.67     99.99 o 
  -8   0  12       88.65       88.34     57.38 o 
  -7   0  12     3998.43     3854.37    469.24 o 
  -6   0  12        8.05       41.10     61.12 o 
  -5   0  12     5832.73     5779.43    255.46 o 
  -4   0  12       19.04       35.73     65.41 o 
  -3   0  12    10844.05    11512.66    247.50 o 
  -2   0  12      357.55      460.24     63.69 o 
  -1   0  12    14306.83    14432.44    759.73 o 
   0   0  12        0.58        7.60     77.70 o 
   1   0  12    11712.88    11839.45    652.81 o 
   2   0  12       46.36       61.39     73.26 o 
   3   0  12     6495.84     6103.84    320.63 o 
   4   0  12       85.64       73.25     72.95 o 
   5   0  12     3247.30     3337.92    101.90 o 
   6   0  12      391.19      328.38     80.53 o 
   7   0  12     4374.74     4606.35    145.15 o 
   8   0  12      192.71      221.79     92.55 o 
   9   0  12     3223.20     3497.10    222.24 o 
  10   0  12       21.57       68.26    115.11 o 
 -11   1  12       23.37       56.68     87.72 o 
 -10   1  12     3625.13     3487.57     99.74 o 
  -9   1  12      275.42      258.26     85.18 o 
  -8   1  12     2538.32     2662.82    151.43 o 
  -7   1  12      306.64      339.91     58.87 o 
  -6   1  12     8819.61     8831.21    291.15 o 
  -5   1  12      286.25      277.66     61.90 o 
  -4   1  12     2264.15     2447.17     68.37 o 
  -3   1  12       33.15       64.20     56.25 o 
  -2   1  12     8204.01     8511.85    313.83 o 
  -1   1  12     5631.51     5915.35    380.59 o 
   0   1  12     8918.09     9204.85    322.24 o 
   1   1  12     1589.83     1571.22     97.82 o 
   2   1  12    16913.46    15853.57    968.16 o 
   3   1  12     1275.34     1200.35     74.28 o 
   4   1  12     6225.50     5945.97    331.75 o 
   5   1  12      421.57      415.98     85.20 o 
   6   1  12     4214.15     4460.63    114.28 o 
   7   1  12       62.11      136.12    105.12 o 
   8   1  12     1965.68     2153.17    116.43 o 
   9   1  12      444.55      491.98    125.64 o 
  10   1  12     2011.39     2367.51    213.23 o 
 -11   2  12     1308.17     1169.94    112.18 o 
 -10   2  12      143.60       95.74     93.19 o 
  -9   2  12      997.38     1046.49     82.36 o 
  -8   2  12      650.60      630.08     61.77 o 
  -7   2  12     3521.34     3512.84     86.84 o 
  -6   2  12      706.69      809.04     89.74 o 
  -5   2  12     6277.05     6519.79    148.10 o 
  -4   2  12      478.35      432.40     58.95 o 
  -3   2  12    16219.44    16857.19    208.79 o 
  -2   2  12     3005.75     3000.35     63.14 o 
  -1   2  12     5889.76     5482.26     93.32 o 
   0   2  12     1385.70     1149.43     68.59 o 
   1   2  12    10861.58    10251.96    289.70 o 
   2   2  12     1973.01     1824.95     83.37 o 
   3   2  12     4686.34     4393.90     80.65 o 
   4   2  12      462.13      398.40     64.71 o 
   5   2  12     6016.99     6119.97    274.68 o 
   6   2  12      967.57      991.71    104.90 o 
   7   2  12     3063.79     3041.12    115.72 o 
   8   2  12      836.02      863.83    118.91 o 
   9   2  12     2803.11     3059.71    141.18 o 
 -11   3  12      676.04      571.30     77.44 o 
 -10   3  12     1717.33     1591.25     87.71 o 
  -9   3  12      415.06      435.39     65.32 o 
  -8   3  12     3979.09     3933.57    110.07 o 
  -7   3  12     2645.41     2647.10     94.35 o 
  -6   3  12     3467.06     3678.01    173.21 o 
  -5   3  12      639.68      732.79     65.16 o 
  -4   3  12     4060.12     3871.14    145.07 o 
  -3   3  12     2261.44     2217.47     98.54 o 
  -2   3  12     4299.40     4227.77     89.21 o 
  -1   3  12      897.40      805.32     59.16 o 
   0   3  12     3186.75     3006.88     89.44 o 
   1   3  12     2579.47     2447.09     78.60 o 
   2   3  12     2352.30     2330.95     75.75 o 
   3   3  12     9348.95     8638.23    226.56 o 
   4   3  12     5215.25     5007.42     85.24 o 
   5   3  12     3621.02     3461.25    131.94 o 
   6   3  12     1823.83     1886.63     99.11 o 
   7   3  12      952.64      989.52    118.05 o 
   8   3  12     2460.69     2466.23    131.31 o 
   9   3  12     1447.82     1273.36    142.98 o 
 -11   4  12     1053.17     1068.51     88.11 o 
 -10   4  12     1320.75     1227.98     76.60 o 
  -9   4  12     1767.37     1660.52     77.68 o 
  -8   4  12      391.14      438.87     72.20 o 
  -7   4  12      790.11      793.58     59.80 o 
  -6   4  12     2366.70     2484.39    134.38 o 
  -5   4  12      969.27      930.65     78.19 o 
  -4   4  12     2606.08     2750.80    139.14 o 
  -3   4  12     3685.76     3715.94    118.05 o 
  -2   4  12     6237.70     5982.78    211.70 o 
  -1   4  12     2029.17     1977.34     60.67 o 
   0   4  12     1079.43     1044.42     63.51 o 
   1   4  12     6686.61     6522.02    139.29 o 
   2   4  12      590.69      598.63     69.98 o 
   3   4  12     1446.53     1405.82     69.60 o 
   4   4  12     2762.49     2663.97    162.55 o 
   5   4  12      960.70      943.20     80.24 o 
   6   4  12     2224.26     2040.89     93.70 o 
   7   4  12      702.66      666.45    120.94 o 
   8   4  12     2078.45     2017.89    152.22 o 
   9   4  12      972.89      887.19    156.07 o 
 -11   5  12     1098.65     1091.79    105.70 o 
 -10   5  12      209.72      164.71     82.56 o 
  -9   5  12     1164.61     1239.91     89.32 o 
  -8   5  12     5579.76     5415.13    204.45 o 
  -7   5  12     4981.95     4785.19    272.65 o 
  -6   5  12     1525.89     1448.86     60.26 o 
  -5   5  12      504.69      458.24     57.26 o 
  -4   5  12     2327.79     2280.59     82.07 o 
  -3   5  12     3236.31     3079.48    115.16 o 
  -2   5  12      935.66      942.21     61.70 o 
  -1   5  12     3205.24     3117.23     99.24 o 
   0   5  12     1062.65     1110.51     57.12 o 
   1   5  12     2470.65     2495.28     99.41 o 
   2   5  12     2189.36     2075.30     70.25 o 
   3   5  12     6693.82     6287.88    370.62 o 
   4   5  12     1390.47     1363.66     72.62 o 
   5   5  12     5240.45     5284.00    147.09 o 
   6   5  12      508.40      489.82     88.56 o 
   7   5  12     1429.47     1394.73    122.58 o 
   8   5  12      974.06      732.56    165.62 o 
 -10   6  12     1079.78     1022.47     84.14 o 
  -9   6  12     1514.96     1620.89     90.86 o 
  -8   6  12     2027.97     2078.24     79.61 o 
  -7   6  12      354.98      345.88     69.90 o 
  -6   6  12     3561.85     3418.52    245.03 o 
  -5   6  12     2702.25     2721.20    120.31 o 
  -4   6  12     4101.74     4050.07    131.84 o 
  -3   6  12       14.78       51.46     57.77 o 
  -2   6  12     5908.48     5667.45    144.64 o 
  -1   6  12      133.31      161.65     65.11 o 
   0   6  12     7617.95     7394.37    178.89 o 
   1   6  12      136.60      138.19     61.00 o 
   2   6  12     4507.28     4554.41    248.55 o 
   3   6  12     1317.84     1321.26     85.79 o 
   4   6  12     7434.13     7195.42    267.97 o 
   5   6  12      635.55      630.40     86.29 o 
   6   6  12      933.52      942.52    108.89 o 
   7   6  12       27.39       51.09    119.67 o 
   8   6  12     2346.97     1869.59   1281.36 o 
 -10   7  12      256.55      316.19     77.38 o 
  -9   7  12     1581.44     1535.02     82.35 o 
  -8   7  12      330.67      429.89     74.91 o 
  -7   7  12     4063.54     4283.94    129.87 o 
  -6   7  12        9.18       55.37     66.54 o 
  -5   7  12     5441.11     5230.86    227.95 o 
  -4   7  12      942.93     1010.89     58.61 o 
  -3   7  12     3624.12     3763.82    142.94 o 
  -2   7  12      485.54      549.16     59.11 o 
  -1   7  12     6053.37     6103.04    148.81 o 
   0   7  12       67.43       86.55     59.11 o 
   1   7  12     2316.08     2514.50     79.81 o 
   2   7  12      151.16      145.06     71.37 o 
   3   7  12     4574.51     4367.58    244.17 o 
   4   7  12       89.41       75.50     78.83 o 
   5   7  12     2249.42     2189.37     97.24 o 
   6   7  12        8.95       13.22    107.16 o 
   7   7  12     2308.77     2032.99    252.67 o 
 -10   8  12     1544.80     1424.11     86.56 o 
  -9   8  12      173.75      228.38     83.87 o 
  -8   8  12     2822.86     2770.99    121.94 o 
  -7   8  12       36.42       43.21     64.87 o 
  -6   8  12     2006.77     2194.38    118.92 o 
  -5   8  12      354.17      289.55     59.92 o 
  -4   8  12     3617.56     3649.46    181.50 o 
  -3   8  12      367.42      379.40     61.52 o 
  -2   8  12     7043.74     6783.09    149.00 o 
  -1   8  12        1.72       21.95     64.64 o 
   0   8  12     7977.07     8228.28    175.86 o 
   1   8  12      433.00      523.43     71.78 o 
   2   8  12     4305.18     4129.35    166.16 o 
   3   8  12       31.84       38.54     74.17 o 
   4   8  12     3170.53     3222.66    200.91 o 
   5   8  12       60.16       92.66    118.84 o 
   6   8  12     2383.41     2429.40    169.18 o 
   7   8  12       37.32       40.88    142.23 o 
  -9   9  12     2224.64     2255.76     92.73 o 
  -8   9  12      195.10      218.74     80.10 o 
  -7   9  12     1801.21     1788.52     70.58 o 
  -6   9  12       61.65      107.61     80.41 o 
  -5   9  12     3670.47     3909.60    209.50 o 
  -4   9  12      516.65      565.31     73.64 o 
  -3   9  12     4785.53     5061.01    221.98 o 
  -2   9  12      616.40      532.77     72.45 o 
  -1   9  12     7700.54     7661.61    314.85 o 
   0   9  12      404.25      497.09     66.57 o 
   1   9  12     3062.77     3034.34     85.50 o 
   2   9  12      152.01      176.03     69.34 o 
   3   9  12     2355.39     2367.20    192.95 o 
   4   9  12      413.32      338.13    111.62 o 
   5   9  12     1695.44     1714.80    171.68 o 
   6   9  12      198.24      236.07    129.01 o 
  -9  10  12      445.29      543.85     97.85 o 
  -8  10  12     2134.99     2159.17     98.51 o 
  -7  10  12       92.35       77.37     72.24 o 
  -6  10  12     4781.19     5024.55    286.09 o 
  -5  10  12      231.07      214.90     71.23 o 
  -4  10  12     1533.89     1720.93    124.41 o 
  -3  10  12       76.15      104.20     63.12 o 
  -2  10  12     2135.72     2147.36     78.67 o 
  -1  10  12     3008.82     3032.65    166.60 o 
   0  10  12      744.32      789.27     73.77 o 
   1  10  12     1939.25     2017.41     85.38 o 
   2  10  12     2761.84     2635.93    253.91 o 
   3  10  12     1641.48     1735.47    153.16 o 
   4  10  12     1722.94     1723.03    197.21 o 
   5  10  12      250.16      259.41    119.40 o 
  -8  11  12     1110.29     1264.44     97.10 o 
  -7  11  12     1452.15     1550.33    100.19 o 
  -6  11  12      918.60     1008.40     84.75 o 
  -5  11  12     2020.94     2199.71     89.12 o 
  -4  11  12     2023.56     2181.43     94.93 o 
  -3  11  12     2648.43     2830.27     74.07 o 
  -2  11  12     1910.29     2026.77     77.73 o 
  -1  11  12     1892.30     1880.74    127.52 o 
   0  11  12     1713.44     1873.33     85.30 o 
   1  11  12     1706.98     1714.46    194.92 o 
   2  11  12      710.28      755.66     85.95 o 
   3  11  12      386.23      413.41     89.91 o 
   4  11  12      751.24      833.84    116.03 o 
  -7  12  12     1522.00     1629.29     81.79 o 
  -6  12  12     2029.23     2216.77    148.83 o 
  -5  12  12     2104.87     2247.24    120.36 o 
  -4  12  12      862.07      904.41     76.53 o 
  -3  12  12      519.82      610.60     89.15 o 
  -2  12  12     1266.26     1293.34     70.84 o 
  -1  12  12     1645.99     1683.37    135.53 o 
   0  12  12      278.97      278.03     84.85 o 
   1  12  12     2379.93     2359.55    574.21 o 
   2  12  12      233.62      280.58     83.24 o 
   3  12  12     2278.39     2126.89    121.85 o 
  -6  13  12     1795.85     2011.29    176.90 o 
  -5  13  12      206.16      308.81    105.10 o 
  -4  13  12     1645.05     1750.42     93.78 o 
  -3  13  12      526.64      614.26     78.81 o 
  -2  13  12     1832.31     1812.79    104.32 o 
  -1  13  12      198.39      208.16     83.10 o 
   0  13  12     3144.87     2775.65    759.01 o 
   1  13  12      444.50      472.39    122.17 o 
   2  13  12     1991.04     1908.92    122.13 o 
  -4  14  12      469.01      534.57    220.23 o 
  -3  14  12      978.70     1028.82     95.17 o 
  -2  14  12      141.85      112.44     81.70 o 
  -1  14  12      215.05      144.43     95.77 o 
   0 -16  13     1226.52     1205.22     74.48 o 
   1 -16  13      480.09      404.21     92.01 o 
   2 -16  13     1358.69     1421.28    116.68 o 
  -3 -15  13     1012.07     1066.13    147.53 o 
  -2 -15  13      298.05      341.39     70.49 o 
  -1 -15  13      963.88     1036.39     86.53 o 
   0 -15  13     1266.47     1269.83     86.97 o 
   1 -15  13      711.94      763.36     84.38 o 
   2 -15  13     1265.61     1234.42     63.45 o 
   3 -15  13     1567.41     1635.47     78.12 o 
   4 -15  13     2177.80     2072.82     83.29 o 
   5 -15  13      310.74      345.37    161.17 o 
  -4 -14  13      306.25      309.46    109.63 o 
  -3 -14  13     1232.76     1313.46     94.66 o 
  -2 -14  13     1147.68     1182.46     73.54 o 
  -1 -14  13     2462.78     2447.51     73.98 o 
   0 -14  13     1122.83     1242.33     69.56 o 
   1 -14  13     1203.13     1153.17     74.00 o 
   2 -14  13     2194.31     2263.55     64.72 o 
   3 -14  13     2274.47     2263.17     91.46 o 
   4 -14  13      405.75      422.70     69.72 o 
   5 -14  13     1258.96     1252.83     73.65 o 
   6 -14  13      225.88      226.55     74.25 o 
  -5 -13  13      421.62      496.84     79.97 o 
  -4 -13  13     1248.00     1373.42     85.37 o 
  -3 -13  13      441.65      442.68     71.19 o 
  -2 -13  13     2118.43     2203.10    124.84 o 
  -1 -13  13      200.31      196.46     74.20 o 
   0 -13  13     2499.52     2516.21     77.05 o 
   1 -13  13      235.51      290.23     65.60 o 
   2 -13  13     3187.24     3401.57    131.62 o 
   3 -13  13      761.63      741.53     65.00 o 
   4 -13  13     3482.86     3488.51    150.56 o 
   5 -13  13      379.81      396.44     77.92 o 
   6 -13  13     1660.67     1647.92     88.47 o 
   7 -13  13       87.66      109.01     84.82 o 
  -6 -12  13      286.59      280.61     68.78 o 
  -5 -12  13     1920.25     2026.38     78.78 o 
  -4 -12  13       23.93       56.92     69.75 o 
  -3 -12  13     2098.38     2028.53     80.80 o 
  -2 -12  13       45.12       57.18     73.47 o 
  -1 -12  13     3640.05     3870.25    147.09 o 
   0 -12  13       54.26       56.15     55.69 o 
   1 -12  13     4034.11     4076.97    132.93 o 
   2 -12  13      909.57      946.76     63.02 o 
   3 -12  13     3269.43     3392.98     63.27 o 
   4 -12  13       93.65       81.92     53.54 o 
   5 -12  13     2807.55     2990.97     80.71 o 
   6 -12  13        6.47      -12.15     80.47 o 
   7 -12  13     2543.60     2551.50    116.60 o 
  -7 -11  13       45.54      101.51     81.50 o 
  -6 -11  13     2291.63     2331.96     93.57 o 
  -5 -11  13      193.01      180.90     63.85 o 
  -4 -11  13     2268.13     2441.16     81.45 o 
  -3 -11  13       76.32       97.67     73.12 o 
  -2 -11  13     7929.42     8278.45    372.40 o 
  -1 -11  13        7.24       19.72     58.64 o 
   0 -11  13     4445.36     4358.41    216.88 o 
   1 -11  13      271.29      296.31     62.21 o 
   2 -11  13     6076.32     6195.76    151.86 o 
   3 -11  13       49.41       40.94     54.51 o 
   4 -11  13     2374.91     2429.02     72.72 o 
   5 -11  13       21.64       21.52     65.42 o 
   6 -11  13     2951.60     3203.74     82.45 o 
   7 -11  13      290.55      262.04     79.36 o 
   8 -11  13     1582.48     1590.11    235.23 o 
  -8 -10  13        0.73       83.16    116.14 o 
  -7 -10  13     3356.06     3659.61    323.66 o 
  -6 -10  13      626.44      660.42     67.94 o 
  -5 -10  13     2044.98     2120.36     73.75 o 
  -4 -10  13       75.40       86.73     63.35 o 
  -3 -10  13     2963.35     3052.92     80.97 o 
  -2 -10  13     1663.67     1569.80     73.98 o 
  -1 -10  13     4588.50     4676.06    116.34 o 
   0 -10  13     1405.78     1444.61     66.18 o 
   1 -10  13     8030.51     7936.22    234.22 o 
   2 -10  13      217.97      235.87     64.21 o 
   3 -10  13     7248.45     7253.03    146.27 o 
   4 -10  13      294.52      299.68     61.44 o 
   5 -10  13     3364.50     3644.91     99.55 o 
   6 -10  13      244.57      259.25     66.96 o 
   7 -10  13     1011.41     1053.70     90.52 o 
   8 -10  13      171.74      109.68     93.46 o 
  -8  -9  13     1888.58     2066.87    134.23 o 
  -7  -9  13      520.35      528.57     81.21 o 
  -6  -9  13     1968.19     1867.08     74.16 o 
  -5  -9  13      410.03      481.47     76.11 o 
  -4  -9  13     2948.86     3076.33    135.68 o 
  -3  -9  13      873.59      911.43     70.49 o 
  -2  -9  13     4388.90     4395.65     67.93 o 
  -1  -9  13      666.86      648.03     80.99 o 
   0  -9  13     2661.77     2658.85    133.66 o 
   1  -9  13     2117.56     2113.58     59.48 o 
   2  -9  13     3617.11     3724.94     99.13 o 
   3  -9  13      934.04      988.18     64.89 o 
   4  -9  13     6044.75     6229.50     71.99 o 
   5  -9  13      932.70      976.24     57.03 o 
   6  -9  13     1790.28     1927.96     77.88 o 
   7  -9  13      316.31      337.26     76.65 o 
   8  -9  13     1957.40     1945.61    515.40 o 
   9  -9  13      557.61      636.95     97.71 o 
  -9  -8  13      777.93      884.15    102.57 o 
  -8  -8  13       20.28       52.74     87.80 o 
  -7  -8  13     6327.37     6111.68    168.19 o 
  -6  -8  13     2016.70     1924.74     70.60 o 
  -5  -8  13     3292.10     3236.17     72.15 o 
  -4  -8  13      200.53      236.40     57.46 o 
  -3  -8  13     4066.65     3881.23     64.60 o 
  -2  -8  13      927.07      859.22     62.41 o 
  -1  -8  13      730.18      761.82     58.22 o 
   0  -8  13     1217.22     1136.77     79.30 o 
   1  -8  13      509.32      504.76     64.27 o 
   2  -8  13     2472.56     2492.07    104.34 o 
   3  -8  13     6116.72     6328.28    199.95 o 
   4  -8  13     3447.99     3582.40     86.45 o 
   5  -8  13     5934.34     6437.11    158.51 o 
   6  -8  13     2203.44     2423.14    111.71 o 
   7  -8  13     2180.75     2246.30    187.84 o 
   8  -8  13     1231.32     1312.34    122.31 o 
   9  -8  13      538.29      552.30     94.16 o 
  -9  -7  13      197.70      246.10    101.11 o 
  -8  -7  13     2012.76     2221.77    102.18 o 
  -7  -7  13     1793.13     1747.09     70.38 o 
  -6  -7  13     1075.64     1142.46     77.60 o 
  -5  -7  13     2117.29     2113.47     67.35 o 
  -4  -7  13     4289.05     4318.65    107.63 o 
  -3  -7  13     4620.91     4303.73     68.66 o 
  -2  -7  13     2115.76     2086.08     70.22 o 
  -1  -7  13     1027.17     1025.04     57.31 o 
   0  -7  13     5264.41     4882.41    187.04 o 
   1  -7  13     2554.27     2531.83    101.72 o 
   2  -7  13     1106.28     1030.69     56.82 o 
   3  -7  13      498.40      500.05     50.94 o 
   4  -7  13     4582.51     4782.14    146.50 o 
   5  -7  13     4548.65     4967.62    137.16 o 
   6  -7  13      983.30     1006.75     68.85 o 
   7  -7  13     1680.87     1886.02    153.66 o 
   8  -7  13     2243.66     2321.10    120.00 o 
   9  -7  13     2014.57     2166.18    132.51 o 
 -10  -6  13      632.05      748.01    110.30 o 
  -9  -6  13      584.01      674.10    106.36 o 
  -8  -6  13     1634.50     1700.97     75.86 o 
  -7  -6  13     2645.75     2635.67     66.39 o 
  -6  -6  13     2728.91     2831.10     80.01 o 
  -5  -6  13     3592.78     3653.33     70.56 o 
  -4  -6  13     1407.81     1327.07     60.20 o 
  -3  -6  13      632.35      630.29     59.93 o 
  -2  -6  13     3708.38     3539.40     86.41 o 
  -1  -6  13     1626.62     1596.65     62.72 o 
   0  -6  13     3970.00     4028.25    105.47 o 
   1  -6  13      737.37      739.04     47.62 o 
   2  -6  13     5183.30     5058.05    216.45 o 
   3  -6  13     4557.63     4836.15    208.93 o 
   4  -6  13     4386.50     4507.68    139.17 o 
   5  -6  13     2311.99     2280.42     75.92 o 
   6  -6  13     3907.59     4132.17    259.36 o 
   7  -6  13      626.41      796.40     84.12 o 
   8  -6  13     3568.88     3808.96     89.60 o 
   9  -6  13      194.72      279.11     88.65 o 
 -10  -5  13      511.03      545.25    117.37 o 
  -9  -5  13     1295.46     1298.16    105.17 o 
  -8  -5  13      661.90      634.30     83.07 o 
  -7  -5  13     1668.77     1753.48     80.82 o 
  -6  -5  13     1356.30     1449.64     69.71 o 
  -5  -5  13     3556.82     3556.46     83.37 o 
  -4  -5  13      112.23      126.41     51.73 o 
  -3  -5  13     6913.28     6769.06    122.38 o 
  -2  -5  13      630.39      632.69     63.07 o 
  -1  -5  13     8184.28     8030.24    216.01 o 
   0  -5  13      343.81      280.65     60.20 o 
   1  -5  13     8793.78     8523.37    345.04 o 
   2  -5  13     1154.15     1127.51     58.23 o 
   3  -5  13     6925.59     6788.45    346.78 o 
   4  -5  13      763.90      774.12     70.70 o 
   5  -5  13     1518.16     1613.52     67.89 o 
   6  -5  13      355.95      384.30     72.35 o 
   7  -5  13     3378.47     3775.67    117.12 o 
   8  -5  13       47.72       17.12     87.42 o 
   9  -5  13     2564.34     2604.72    129.67 o 
  10  -5  13        3.97      -30.15     97.31 o 
 -10  -4  13      663.00      719.83    101.22 o 
  -9  -4  13      690.41      804.52     77.64 o 
  -8  -4  13     4241.59     4257.73    178.88 o 
  -7  -4  13       31.35       35.08     61.44 o 
  -6  -4  13     3776.57     3788.52     79.88 o 
  -5  -4  13     1561.38     1562.50     62.39 o 
  -4  -4  13     9355.18     9031.60    217.31 o 
  -3  -4  13      200.63      224.74     58.17 o 
  -2  -4  13     5884.22     5831.58     95.25 o 
  -1  -4  13      410.71      414.43     61.41 o 
   0  -4  13     2903.49     2667.24     57.85 o 
   1  -4  13       78.82      129.48     64.59 o 
   2  -4  13     6223.93     6051.92    207.06 o 
   3  -4  13      373.69      367.08     51.09 o 
   4  -4  13     3712.26     3461.33     98.59 o 
   5  -4  13        7.37       27.43     66.22 o 
   6  -4  13     4048.79     4404.27    106.39 o 
   7  -4  13      106.24      197.67    104.00 o 
   8  -4  13     3378.52     3618.78     99.45 o 
   9  -4  13       78.46      161.27    124.91 o 
  10  -4  13     1234.76     1333.04    115.11 o 
 -10  -3  13      296.85      350.23     91.83 o 
  -9  -3  13     3225.80     3442.30    109.77 o 
  -8  -3  13        0.78      -42.67     84.92 o 
  -7  -3  13     1813.15     1744.91     66.42 o 
  -6  -3  13     1199.22     1198.89     68.18 o 
  -5  -3  13     8077.46     7651.17    120.65 o 
  -4  -3  13      686.55      727.57     66.04 o 
  -3  -3  13     8571.74     7980.65    193.76 o 
  -2  -3  13      164.22      212.61     53.45 o 
  -1  -3  13    19792.93    19458.71    262.97 o 
   0  -3  13       16.81       45.21     63.20 o 
   1  -3  13     6125.65     5454.82    141.31 o 
   2  -3  13       98.78       96.63     54.24 o 
   3  -3  13     9384.71     8695.22    250.26 o 
   4  -3  13     1140.31     1190.92     95.80 o 
   5  -3  13     6881.19     6982.28    385.91 o 
   6  -3  13      494.20      511.05     79.21 o 
   7  -3  13     7250.30     7822.34    169.68 o 
   8  -3  13       36.48       92.28    111.41 o 
   9  -3  13     1762.25     1983.67    121.63 o 
  10  -3  13       95.94      155.74    140.60 o 
 -11  -2  13       20.35       69.94    117.44 o 
 -10  -2  13     1667.48     1701.58     93.12 o 
  -9  -2  13      110.43      166.35     78.42 o 
  -8  -2  13     3531.58     3631.21     89.92 o 
  -7  -2  13       81.19       81.91     69.62 o 
  -6  -2  13     3864.00     3905.10    129.08 o 
  -5  -2  13      184.46      218.50     52.96 o 
  -4  -2  13    11096.51    10243.81    533.46 o 
  -3  -2  13      122.06      107.00     56.16 o 
  -2  -2  13    22691.55    19482.22    735.16 o 
  -1  -2  13      768.85      733.71     62.81 o 
   0  -2  13     5742.07     5302.31    293.75 o 
   1  -2  13     1567.02     1511.43     76.86 o 
   2  -2  13     9668.62     9370.30    461.94 o 
   3  -2  13     4220.52     4117.31    261.24 o 
   4  -2  13     7023.80     6428.43    195.82 o 
   5  -2  13      998.49     1080.02     94.78 o 
   6  -2  13     7411.32     7794.87    456.48 o 
   7  -2  13      578.58      603.10     85.36 o 
   8  -2  13     3588.58     3825.30    250.77 o 
   9  -2  13      526.49      475.93    102.97 o 
  10  -2  13     2370.80     2589.33    144.36 o 
 -11  -1  13     1242.55     1258.80    114.15 o 
 -10  -1  13      369.05      440.58     85.52 o 
  -9  -1  13     2060.14     2022.75    105.02 o 
  -8  -1  13      991.66     1049.86     73.69 o 
  -7  -1  13     4110.98     3926.15    225.12 o 
  -6  -1  13       29.82       40.92     62.38 o 
  -5  -1  13     8069.57     7958.37    422.37 o 
  -4  -1  13     1103.87     1157.31     62.05 o 
  -3  -1  13     6423.12     5876.74    124.84 o 
  -2  -1  13     2025.56     1856.83     67.07 o 
  -1  -1  13     6576.44     6264.33    109.09 o 
   0  -1  13     6785.37     7166.14     87.68 o 
   1  -1  13     6933.33     6947.63    390.06 o 
   2  -1  13     7600.23     7413.02    438.00 o 
   3  -1  13     3843.10     3671.85    155.76 o 
   4  -1  13     3204.27     2898.33    108.37 o 
   5  -1  13     7884.54     7597.90    104.61 o 
   6  -1  13     2722.93     2836.90    163.67 o 
   7  -1  13     2764.25     2773.69    187.70 o 
   8  -1  13      451.72      415.34    114.61 o 
   9  -1  13     2515.31     2563.07    208.22 o 
  10  -1  13      901.77      833.58    117.58 o 
 -11   0  13      119.95      193.34     86.23 o 
 -10   0  13     2125.98     1997.99    117.47 o 
  -9   0  13     1722.98     1735.67     72.21 o 
  -8   0  13     1417.97     1376.13     82.82 o 
  -7   0  13     1240.33     1218.57    175.38 o 
  -6   0  13     3048.97     3114.46    154.46 o 
  -5   0  13     6240.31     6377.56    174.98 o 
  -4   0  13     5048.67     5345.69     67.49 o 
  -3   0  13     3838.38     3861.26    168.43 o 
  -2   0  13    11281.53    10827.22    669.86 o 
  -1   0  13     9819.10    10111.06    716.39 o 
   0   0  13     5480.50     5680.00    256.18 o 
   1   0  13     1503.96     1726.04     81.23 o 
   2   0  13     4307.77     4094.00    328.14 o 
   3   0  13     4283.83     4033.65    216.16 o 
   4   0  13     1139.31     1056.40     61.73 o 
   5   0  13     2083.40     2149.71    130.64 o 
   6   0  13     2741.19     2846.59     96.10 o 
   7   0  13     3080.65     3077.54    113.61 o 
   8   0  13     1030.36     1016.28    118.55 o 
   9   0  13      851.52      830.21    106.63 o 
 -11   1  13      972.56      907.40     79.44 o 
 -10   1  13     1825.61     1957.78     86.63 o 
  -9   1  13      633.03      615.75     77.69 o 
  -8   1  13     2244.20     2189.85    143.47 o 
  -7   1  13     4035.06     4069.79    264.39 o 
  -6   1  13     5544.74     5457.92    225.44 o 
  -5   1  13     3807.10     4059.01    143.05 o 
  -4   1  13     2159.80     2230.98    105.19 o 
  -3   1  13     1452.97     1504.29     62.85 o 
  -2   1  13     6834.91     7144.40    449.08 o 
  -1   1  13      630.31      556.76     62.29 o 
   0   1  13     5367.72     5795.69    189.72 o 
   1   1  13     2695.27     2900.92    113.96 o 
   2   1  13     5888.34     5928.36    455.00 o 
   3   1  13      846.63      753.99     59.53 o 
   4   1  13     3530.75     3435.03    217.60 o 
   5   1  13     4957.45     4713.36     92.91 o 
   6   1  13     5172.19     5002.50    103.36 o 
   7   1  13      307.96      401.98     89.94 o 
   8   1  13     1856.55     1876.28    123.87 o 
   9   1  13     1641.81     1718.11    135.55 o 
 -11   2  13      664.56      587.96    102.89 o 
 -10   2  13     1291.23     1384.07     78.31 o 
  -9   2  13     2729.23     2578.15    133.51 o 
  -8   2  13     1087.02     1073.46     68.26 o 
  -7   2  13     2667.63     2665.78     81.68 o 
  -6   2  13      615.16      666.45     76.51 o 
  -5   2  13     3454.74     3814.32    180.90 o 
  -4   2  13     1457.39     1573.94     66.19 o 
  -3   2  13     8422.43     8604.52    240.11 o 
  -2   2  13      843.07      848.70     61.86 o 
  -1   2  13     9750.65     9231.94    281.90 o 
   0   2  13     3826.58     3821.01    104.47 o 
   1   2  13    11486.52    10890.73    438.48 o 
   2   2  13      496.19      477.68     58.48 o 
   3   2  13     5003.66     4553.10    219.19 o 
   4   2  13     1299.74     1189.10     75.79 o 
   5   2  13     3031.35     3031.85    187.12 o 
   6   2  13       64.05       85.35    103.87 o 
   7   2  13     2690.39     2599.34    119.23 o 
   8   2  13      137.38      192.46    121.65 o 
   9   2  13     2579.02     2626.70    143.65 o 
 -11   3  13      288.70      296.89     85.54 o 
 -10   3  13     2772.03     2570.36     89.73 o 
  -9   3  13      221.60      220.47     82.94 o 
  -8   3  13     2402.37     2322.68    111.84 o 
  -7   3  13      932.71     1015.56     59.48 o 
  -6   3  13     8510.91     8995.71    490.04 o 
  -5   3  13     1680.49     1698.91     72.39 o 
  -4   3  13     3767.22     3858.53    171.37 o 
  -3   3  13     1052.18     1008.21     56.21 o 
  -2   3  13     6801.35     6433.32    269.19 o 
  -1   3  13      335.46      307.68     57.65 o 
   0   3  13     8847.64     8147.89    368.74 o 
   1   3  13      834.83      701.55     64.88 o 
   2   3  13     5645.42     5440.80    150.57 o 
   3   3  13        6.91       43.86     67.65 o 
   4   3  13     5816.13     5485.97    138.03 o 
   5   3  13       36.09       43.50     80.19 o 
   6   3  13     1935.59     1966.51    128.31 o 
   7   3  13       11.97       75.99    115.06 o 
   8   3  13     2218.50     2239.89    134.14 o 
   9   3  13       15.23       55.84    144.75 o 
 -11   4  13     2162.75     2075.16     93.37 o 
 -10   4  13      192.28      268.33     87.46 o 
  -9   4  13     1818.42     1849.56     72.44 o 
  -8   4  13      316.96      329.11     70.08 o 
  -7   4  13     2339.31     2325.80    181.34 o 
  -6   4  13      279.94      290.44     62.10 o 
  -5   4  13     1586.11     1612.12     70.22 o 
  -4   4  13      170.36      187.03     69.96 o 
  -3   4  13     6854.75     6746.90    231.55 o 
  -2   4  13      366.44      363.28     55.53 o 
  -1   4  13    10004.70     9332.31    373.08 o 
   0   4  13     1774.10     1652.19     67.78 o 
   1   4  13    11944.17    11856.24    531.87 o 
   2   4  13      257.97      246.00     63.81 o 
   3   4  13     1466.44     1535.84    104.18 o 
   4   4  13        0.41        1.19     69.81 o 
   5   4  13     2429.24     2480.07     85.92 o 
   6   4  13       21.75       33.45     97.78 o 
   7   4  13      861.58      866.07    127.75 o 
   8   4  13      178.22      167.72    137.61 o 
 -10   5  13     1285.43     1357.68     78.89 o 
  -9   5  13       14.35        1.38     76.26 o 
  -8   5  13     2179.84     2283.39     77.02 o 
  -7   5  13        1.36       39.19     65.90 o 
  -6   5  13     3996.48     3904.80    227.76 o 
  -5   5  13        8.06        9.87     73.50 o 
  -4   5  13     4597.66     4806.60    185.53 o 
  -3   5  13      113.24      137.57     56.77 o 
  -2   5  13     6532.96     6380.95    182.49 o 
  -1   5  13     1613.21     1524.01     71.35 o 
   0   5  13     6914.57     6846.32    183.52 o 
   1   5  13      499.94      575.90     64.73 o 
   2   5  13     1631.57     1568.25     74.34 o 
   3   5  13       98.87      131.58     69.33 o 
   4   5  13     5795.50     5542.83    343.17 o 
   5   5  13     1297.40     1283.68     85.52 o 
   6   5  13     1653.57     1761.21    105.41 o 
   7   5  13       17.09      -14.54    127.78 o 
   8   5  13     2458.34     2165.85    265.28 o 
 -10   6  13      109.23      160.50     88.40 o 
  -9   6  13     1333.46     1378.90     75.26 o 
  -8   6  13       52.39       62.14     65.87 o 
  -7   6  13     2617.17     2536.18     97.68 o 
  -6   6  13      294.27      303.82     65.39 o 
  -5   6  13     3612.90     3539.96    190.21 o 
  -4   6  13      120.59      192.16     74.48 o 
  -3   6  13     1820.63     2039.93    119.21 o 
  -2   6  13      143.39      119.61     60.29 o 
  -1   6  13     3508.86     3245.91     92.76 o 
   0   6  13      462.95      520.07     70.17 o 
   1   6  13     4637.33     4502.14    183.65 o 
   2   6  13     1087.85     1028.70     74.30 o 
   3   6  13     5185.88     4869.86    265.20 o 
   4   6  13      366.52      394.04     75.99 o 
   5   6  13     2093.96     2065.60     93.70 o 
   6   6  13      174.25      194.66    105.61 o 
   7   6  13     1044.78      938.80    125.56 o 
   8   6  13      452.99      469.50    330.35 o 
 -10   7  13      510.94      452.89    106.12 o 
  -9   7  13      446.97      510.46     73.28 o 
  -8   7  13     1165.97     1098.42     75.11 o 
  -7   7  13      317.24      404.61     67.32 o 
  -6   7  13     4031.07     4092.98    229.78 o 
  -5   7  13      831.15      796.23     67.05 o 
  -4   7  13     4833.73     4694.58    193.50 o 
  -3   7  13      298.26      349.55     70.97 o 
  -2   7  13     2585.91     2748.42     96.95 o 
  -1   7  13      690.73      667.94     61.62 o 
   0   7  13     2943.87     3028.88    127.34 o 
   1   7  13     1053.59     1094.00     75.56 o 
   2   7  13     2395.11     2397.08     93.64 o 
   3   7  13      136.53       93.78     63.88 o 
   4   7  13     2499.74     2409.86    143.13 o 
   5   7  13     1248.48     1219.40    120.25 o 
   6   7  13     1626.39     1494.84    117.36 o 
   7   7  13      696.90      461.62    146.76 o 
  -9   8  13     1000.58      874.91     81.23 o 
  -8   8  13     1095.17     1086.49    112.22 o 
  -7   8  13     2175.32     2118.04    107.65 o 
  -6   8  13      195.59      212.52     66.61 o 
  -5   8  13     5149.12     5169.94    402.54 o 
  -4   8  13     1833.52     1774.37     69.91 o 
  -3   8  13     1187.12     1169.10     66.91 o 
  -2   8  13      616.24      622.57     71.27 o 
  -1   8  13     2417.41     2165.09     96.09 o 
   0   8  13     2696.14     2812.42     70.79 o
[truncated: 195,503 more chars]
